# Supplementary material for: Evolutionary drivers of caching behaviour in corvids
Source: Anim Cogn. 2025 Feb 22;28(1):17. doi: 10.1007/s10071-025-01938-1 (PMC11846726; doi:10.1007/s10071-025-01938-1)
Supplement: Supplementary file 2 — Supplementary file2 (CSV 94 KB) [file 10071_2025_1938_MOESM2_ESM.csv]

English_name	scientific_name	genus	ebird_ref	sociality	cooperative_breeding	breeding_system	bodymeasures_ref	avibase_ID	bodymass	mass_source	habitat_breath	trophic_niche	total_climate	centroid_latitude	centroid_longitude	caching	reliability_score	original_reference	deKort
California Scrub-Jay	Aphelocoma californica	Aphelocoma	Curry, R. L., A. T. Peterson, T. A. Langen, P. Pyle, and M. A. Patten (2020). California Scrub-Jay (Aphelocoma californica), version 1.0. In Birds of the World (P. G. Rodewald, Editor). Cornell Lab of Ornithology, Ithaca, NY, USA.	territorial pairs	no	territorial pairs	Tobias, J. A., Sheard, C., Pigot, A. L., Devenish, A. J., Yang, J., Sayol, F., ... & Schleuning, M. (2022). AVONET: morphological, ecological and geographical data for all birds. Ecology Letters, 25(3), 581-597.	AVIBASE-E5BA8469	85.7	Dunning	generalist	omnivore	2	34.81	-110.7	specialist	high	Curry, R. L., A. T. Peterson, T. A. Langen, P. Pyle, and M. A. Patten (2020). California Scrub-Jay (Aphelocoma californica), version 1.0. In Birds of the World (P. G. Rodewald, Editor). Cornell Lab of Ornithology, Ithaca, NY, USA.	moderate
Florida Scrub-Jay	Aphelocoma coerulescens	Aphelocoma	Woolfenden, G. E. and J. W. Fitzpatrick (2020). Florida Scrub-Jay (Aphelocoma coerulescens), version 1.0. In Birds of the World (A. F. Poole and F. B. Gill, Editors). Cornell Lab of Ornithology, Ithaca, NY, USA.	groups	yes	groups	Tobias, J. A., Sheard, C., Pigot, A. L., Devenish, A. J., Yang, J., Sayol, F., ... & Schleuning, M. (2022). AVONET: morphological, ecological and geographical data for all birds. Ecology Letters, 25(3), 581-597.	AVIBASE-D78D24B9	77.1	Dunning	specialist	omnivore	1	28.13	-81.41	specialist	high	Woolfenden, G. E. and J. W. Fitzpatrick (2020). Florida Scrub-Jay (Aphelocoma coerulescens), version 1.0. In Birds of the World (A. F. Poole and F. B. Gill, Editors). Cornell Lab of Ornithology, Ithaca, NY, USA.	moderate
Island Scrub-Jay	Aphelocoma insularis	Aphelocoma	Semple Delaney, K. and R. G. Cheek (2022). Island Scrub-Jay (Aphelocoma insularis), version 2.0. In Birds of the World (S. M. Billerman, Editor). Cornell Lab of Ornithology, Ithaca, NY, USA. https://doi.org/10.2173/bow.issjay.02	territorial pairs	no	territorial pairs			116	Atwood, Jonathan L. "Body weights of the Santa Cruz Island Scrub Jay." North American Bird Bander 4, no. 4 (1980): 2.	generalist	omnivore	2	34.81	-110.7	specialist	moderate	Semple Delaney, K. and R. G. Cheek (2022). Island Scrub-Jay (Aphelocoma insularis), version 2.0. In Birds of the World (S. M. Billerman, Editor). Cornell Lab of Ornithology, Ithaca, NY, USA.	not reported
Transvolcanic Jay	Aphelocoma ultramarina	Aphelocoma	Marzluff, J. and J. S. Marks (2020). Transvolcanic Jay (Aphelocoma ultramarina), version 1.0. In Birds of the World (J. del Hoyo, A. Elliott, J. Sargatal, D. A. Christie, and E. de Juana, Editors). Cornell Lab of Ornithology, Ithaca, NY, USA. https://doi.org/10.2173/bow.mexjay3.01	groups	no	groups	Tobias, J. A., Sheard, C., Pigot, A. L., Devenish, A. J., Yang, J., Sayol, F., ... & Schleuning, M. (2022). AVONET: morphological, ecological and geographical data for all birds. Ecology Letters, 25(3), 581-597.	AVIBASE-8A6D655E	113.3	Dunning	specialist	omnivore	1	19.8	-100.39	specialist	high	Kamil, A.C., Balda, R.P. and Olson, D.J., 1994. Performance of four seed-caching corvid species in the radial-arm maze analog. Journal of Comparative Psychology, 108(4), p.385.	moderate
Unicolored Jay	Aphelocoma unicolor	Aphelocoma	Webber, T. A. (2020). Unicolored Jay (Aphelocoma unicolor), version 2.0. In Birds of the World (T. S. Schulenberg, B. K. Keeney, and S. M. Billerman, Editors). Cornell Lab of Ornithology, Ithaca, NY, USA.	groups	yes	groups	Tobias, J. A., Sheard, C., Pigot, A. L., Devenish, A. J., Yang, J., Sayol, F., ... & Schleuning, M. (2022). AVONET: morphological, ecological and geographical data for all birds. Ecology Letters, 25(3), 581-597.	AVIBASE-9E9E1171	124	Dunning	specialist	omnivore	1	16.23	-92.35	unclassified	low	Webber, T. A. (2020). Unicolored Jay (Aphelocoma unicolor), version 2.0. In Birds of the World (T. S. Schulenberg, B. K. Keeney, and S. M. Billerman, Editors). Cornell Lab of Ornithology, Ithaca, NY, USA. https://doi.org/10.2173/bow.unijay1.02	not reported
Mexican Jay	Aphelocoma wollweberi	Aphelocoma	McCormack, J. E. and J. L. Brown (2020). Mexican Jay (Aphelocoma wollweberi), version 1.0. In Birds of the World (A. F. Poole, Editor). Cornell Lab of Ornithology, Ithaca, NY, USA. https://doi.org/10.2173/bow.mexjay4.01	groups	no	groups	Tobias, J. A., Sheard, C., Pigot, A. L., Devenish, A. J., Yang, J., Sayol, F., ... & Schleuning, M. (2022). AVONET: morphological, ecological and geographical data for all birds. Ecology Letters, 25(3), 581-597.	AVIBASE-56B8CE7A	113.3	DataFromSplit	specialist	omnivore	1	27.31	-105.58	specialist	high	McCormack, J. E. and J. L. Brown (2020). Mexican Jay (Aphelocoma wollweberi), version 1.0. In Birds of the World (A. F. Poole, Editor). Cornell Lab of Ornithology, Ithaca, NY, USA.	not reported
Woodhouse's Scrub-Jay	Aphelocoma woodhouseii	Aphelocoma	Curry, R. L., A. T. Peterson, T. A. Langen, P. Pyle, and M. A. Patten (2020). Woodhouse's Scrub-Jay (Aphelocoma woodhouseii), version 1.0. In Birds of the World (P. G. Rodewald, Editor). Cornell Lab of Ornithology, Ithaca, NY, USA. https://doi.org/10.2173/bow.wooscj2.01	territorial pairs	facultative	groups			not reported	DeRaad, D. A., Maley, J. M., Tsai, W. L., & McCormack, J. E. (2019). Phenotypic clines across an unstudied hybrid zone in Woodhouse’s Scrub-Jay (Aphelocoma woodhouseii). The Auk: Ornithological Advances, 136(2), uky018.	generalist	omnivore	2	34.81	-110.7	specialist	moderate	Until recently considered a ssp. of A. californica, so caching habits likely identical/very similar	not reported
Common Green-Magpie	Cissa chinensis	Cissa	Madge, S. (2020). Common Green-Magpie (Cissa chinensis), version 1.0. In Birds of the World (J. del Hoyo, A. Elliott, J. Sargatal, D. A. Christie, and E. de Juana, Editors). Cornell Lab of Ornithology, Ithaca, NY, USA. https://doi.org/10.2173/bow.gremag1.01	territorial pairs	not reported	territorial pairs	Tobias, J. A., Sheard, C., Pigot, A. L., Devenish, A. J., Yang, J., Sayol, F., ... & Schleuning, M. (2022). AVONET: morphological, ecological and geographical data for all birds. Ecology Letters, 25(3), 581-597.	AVIBASE-ED4011E9	126.6	Dunning	generalist	omnivore	1	19.06	99.9	generalist	low	Goodwin, D. 1986. Crows of the world. 2nd ed. London: British Museum (Natural History)	moderate
Indochinese Green-Magpie	Cissa hypoleuca	Cissa	Madge, S. (2020). Indochinese Green-Magpie (Cissa hypoleuca), version 1.0. In Birds of the World (J. del Hoyo, A. Elliott, J. Sargatal, D. A. Christie, and E. de Juana, Editors). Cornell Lab of Ornithology, Ithaca, NY, USA. https://doi.org/10.2173/bow.yebmag1.01	territorial pairs	no	territorial pairs	Tobias, J. A., Sheard, C., Pigot, A. L., Devenish, A. J., Yang, J., Sayol, F., ... & Schleuning, M. (2022). AVONET: morphological, ecological and geographical data for all birds. Ecology Letters, 25(3), 581-597.	AVIBASE-63D31D90	125	Updated_literature	specialist	omnivore	1	20.34	106.68	not reported	missing data		not reported
Bornean Green-Magpie	Cissa jefferyi	Cissa	van Balen, S. B., Eaton, J. A., & Rheindt, F. E. (2013). Biology, taxonomy and conservation status of the Short-tailed Green Magpie Cissa [t.] thalassina from Java. Bird Conservation International, 23(1), 91-109.	territorial pairs	not reported	territorial pairs	Tobias, J. A., Sheard, C., Pigot, A. L., Devenish, A. J., Yang, J., Sayol, F., ... & Schleuning, M. (2022). AVONET: morphological, ecological and geographical data for all birds. Ecology Letters, 25(3), 581-597.	AVIBASE-7B4271FE	125	DataFromSplit	specialist	invertivore	1	3.01	115.45	not reported	missing data		not reported
Javan Green-Magpie	Cissa thalassina	Cissa	Madge, S., C. J. Sharpe, and D. A. Christie (2020). Javan Green-Magpie (Cissa thalassina), version 1.0. In Birds of the World (J. del Hoyo, A. Elliott, J. Sargatal, D. A. Christie, and E. de Juana, Editors). Cornell Lab of Ornithology, Ithaca, NY, USA. https://doi.org/10.2173/bow.shtmag1.01	territorial pairs	not reported	territorial pairs	Tobias, J. A., Sheard, C., Pigot, A. L., Devenish, A. J., Yang, J., Sayol, F., ... & Schleuning, M. (2022). AVONET: morphological, ecological and geographical data for all birds. Ecology Letters, 25(3), 581-597.	AVIBASE-7DDA43DF	125	Updated_literature	specialist	invertivore	1	-7.11	108.23	not reported	missing data		not reported
Daurian Jackdaw	Coloeus dauuricus	Coloeus	Madge, S. (2020). Daurian Jackdaw (Corvus dauuricus), version 1.0. In Birds of the World (J. del Hoyo, A. Elliott, J. Sargatal, D. A. Christie, and E. de Juana, Editors). Cornell Lab of Ornithology, Ithaca, NY, USA. https://doi.org/10.2173/bow.daujac1.01	communal nests	no	groups	Tobias, J. A., Sheard, C., Pigot, A. L., Devenish, A. J., Yang, J., Sayol, F., ... & Schleuning, M. (2022). AVONET: morphological, ecological and geographical data for all birds. Ecology Letters, 25(3), 581-597.	AVIBASE-9F784AB1	208	Dunning	hypergeneralist	omnivore	3	41.79	113.35	not reported	missing data		not reported
Eurasian Jackdaw	Coloeus monedula	Coloeus	Madge, S. and E. de Juana (2020). Eurasian Jackdaw (Corvus monedula), version 1.0. In Birds of the World (J. del Hoyo, A. Elliott, J. Sargatal, D. A. Christie, and E. de Juana, Editors). Cornell Lab of Ornithology, Ithaca, NY, USA. https://doi.org/10.2173/bow.eurjac.01	communal nests	no	groups	Tobias, J. A., Sheard, C., Pigot, A. L., Devenish, A. J., Yang, J., Sayol, F., ... & Schleuning, M. (2022). AVONET: morphological, ecological and geographical data for all birds. Ecology Letters, 25(3), 581-597.	AVIBASE-D4C32F8E	246	Dunning	hypergeneralist	omnivore	2	48.54	45.36	non cacher	high	Madge, S. and E. de Juana (2020). Eurasian Jackdaw (Corvus monedula), version 1.0. In Birds of the World (J. del Hoyo, A. Elliott, J. Sargatal, D. A. Christie, and E. de Juana, Editors). Cornell Lab of Ornithology, Ithaca, NY, USA.	non cacher
White-necked Raven	Corvus albicollis	Corvus	Madge, S. (2020). White-necked Raven (Corvus albicollis), version 1.0. In Birds of the World (J. del Hoyo, A. Elliott, J. Sargatal, D. A. Christie, and E. de Juana, Editors). Cornell Lab of Ornithology, Ithaca, NY, USA. https://doi.org/10.2173/bow.whnrav1.01	territorial pairs	no	territorial pairs	Tobias, J. A., Sheard, C., Pigot, A. L., Devenish, A. J., Yang, J., Sayol, F., ... & Schleuning, M. (2022). AVONET: morphological, ecological and geographical data for all birds. Ecology Letters, 25(3), 581-597.	AVIBASE-EA326EA2	894	Dunning	generalist	omnivore	3	-17.3	30.73	generalist	moderate	Cory, E.F., 2012. Rule governance in an African white-necked raven (Corvus albicollis) (Doctoral dissertation, The University of Arizona).	not reported
Pied Crow	Corvus albus	Corvus	Madge, S. and E. de Juana (2020). Pied Crow (Corvus albus), version 1.0. In Birds of the World (J. del Hoyo, A. Elliott, J. Sargatal, D. A. Christie, and E. de Juana, Editors). Cornell Lab of Ornithology, Ithaca, NY, USA. https://doi.org/10.2173/bow.piecro1.01	territorial pairs	no	territorial pairs	Tobias, J. A., Sheard, C., Pigot, A. L., Devenish, A. J., Yang, J., Sayol, F., ... & Schleuning, M. (2022). AVONET: morphological, ecological and geographical data for all birds. Ecology Letters, 25(3), 581-597.	AVIBASE-34D538E1	524	Dunning	generalist	omnivore	3	-2.98	21.16	generalist	low	Madge, S. and E. de Juana (2020). Pied Crow (Corvus albus), version 1.0. In Birds of the World (J. del Hoyo, A. Elliott, J. Sargatal, D. A. Christie, and E. de Juana, Editors). Cornell Lab of Ornithology, Ithaca, NY, USA.	moderate
Little Crow	Corvus bennetti	Corvus	Debus, S. (2020). Little Crow (Corvus bennetti), version 1.0. In Birds of the World (J. del Hoyo, A. Elliott, J. Sargatal, D. A. Christie, and E. de Juana, Editors). Cornell Lab of Ornithology, Ithaca, NY, USA. https://doi.org/10.2173/bow.litcro1.01	communal nests	no	groups	Tobias, J. A., Sheard, C., Pigot, A. L., Devenish, A. J., Yang, J., Sayol, F., ... & Schleuning, M. (2022). AVONET: morphological, ecological and geographical data for all birds. Ecology Letters, 25(3), 581-597.	AVIBASE-4DADACA1	389	Dunning	generalist	omnivore	1	-25.69	131.69	generalist	low	Debus, S. (2020). Little Crow (Corvus bennetti), version 1.0. In Birds of the World (J. del Hoyo, A. Elliott, J. Sargatal, D. A. Christie, and E. de Juana, Editors). Cornell Lab of Ornithology, Ithaca, NY, USA.	not reported
American Crow	Corvus brachyrhynchos	Corvus	Verbeek, N. A. and C. Caffrey (2021). American Crow (Corvus brachyrhynchos), version 1.1. In Birds of the World (A. F. Poole and F. B. Gill, Editors). Cornell Lab of Ornithology, Ithaca, NY, USA. https://doi.org/10.2173/bow.amecro.01.1	groups	facultative	groups	Tobias, J. A., Sheard, C., Pigot, A. L., Devenish, A. J., Yang, J., Sayol, F., ... & Schleuning, M. (2022). AVONET: morphological, ecological and geographical data for all birds. Ecology Letters, 25(3), 581-597.	AVIBASE-9E9F2476	448.8	Dunning	generalist	omnivore	4	46.23	-97.42	generalist	high	Verbeek, N. A. and C. Caffrey (2021). American Crow (Corvus brachyrhynchos), version 1.1. In Birds of the World (A. F. Poole and F. B. Gill, Editors). Cornell Lab of Ornithology, Ithaca, NY, USA.	moderate
Cape Crow	Corvus capensis	Corvus	Madge, S. (2020). Cape Crow (Corvus capensis), version 1.0. In Birds of the World (J. del Hoyo, A. Elliott, J. Sargatal, D. A. Christie, and E. de Juana, Editors). Cornell Lab of Ornithology, Ithaca, NY, USA. https://doi.org/10.2173/bow.capcro2.01	territorial pairs	no	territorial pairs	Tobias, J. A., Sheard, C., Pigot, A. L., Devenish, A. J., Yang, J., Sayol, F., ... & Schleuning, M. (2022). AVONET: morphological, ecological and geographical data for all birds. Ecology Letters, 25(3), 581-597.	AVIBASE-562E17AB	553	Dunning	generalist	omnivore	2	-16.5	25.35	not reported	missing data		not reported
Common Raven	Corvus corax	Corvus	Boarman, W. I. and B. Heinrich (2020). Common Raven (Corvus corax), version 1.0. In Birds of the World (S. M. Billerman, Editor). Cornell Lab of Ornithology, Ithaca, NY, USA. https://doi.org/10.2173/bow.comrav.01	territorial pairs	no	territorial pairs	Tobias, J. A., Sheard, C., Pigot, A. L., Devenish, A. J., Yang, J., Sayol, F., ... & Schleuning, M. (2022). AVONET: morphological, ecological and geographical data for all birds. Ecology Letters, 25(3), 581-597.	AVIBASE-B9B272F4	928	Dunning	hypergeneralist	omnivore	4	54.65	18.59	generalist	high	Bugnyar, T., 2013. Social cognition in ravens. Comparative cognition & behavior reviews, 8, p.1.; Boarman, W. I. and B. Heinrich (2020). Common Raven (Corvus corax), version 1.0. In Birds of the World (S. M. Billerman, Editor). Cornell Lab of Ornithology, Ithaca, NY, USA.	moderate
Hooded Crow	Corvus cornix	Corvus	Madge, S. (2020). Hooded Crow (Corvus cornix), version 1.0. In Birds of the World (S. M. Billerman, B. K. Keeney, P. G. Rodewald, and T. S. Schulenberg, Editors). Cornell Lab of Ornithology, Ithaca, NY, USA. https://doi.org/10.2173/bow.hoocro1.01	territorial pairs	no	territorial pairs			437.725	Benmazouz, I., Jokimäki, J., Juhász, L., Kaisanlahti-Jokimäki, M. L., Paládi, P., Kardos, G., ... & Kövér, L. (2023). Morphological changes in Hooded Crows (Corvus cornix) related to urbanization. Frontiers in Ecology and Evolution, 11, 1196075.	hypergeneralist	omnivore	3	not reported	not reported	generalist	high	Waite, R. K. (1985) Food caching and recovery by farmland corvids, Bird Study, 32:1, 45-49	not reported
Carrion Crow	Corvus corone	Corvus	Madge, S. (2020). Carrion Crow (Corvus corone), version 1.0. In Birds of the World (S. M. Billerman, B. K. Keeney, P. G. Rodewald, and T. S. Schulenberg, Editors). Cornell Lab of Ornithology, Ithaca, NY, USA. https://doi.org/10.2173/bow.carcro1.01	groups	facultative	groups	Tobias, J. A., Sheard, C., Pigot, A. L., Devenish, A. J., Yang, J., Sayol, F., ... & Schleuning, M. (2022). AVONET: morphological, ecological and geographical data for all birds. Ecology Letters, 25(3), 581-597.	AVIBASE-E4EE9AC4	570	Dunning	hypergeneralist	omnivore	3	52.96	78.23	generalist	high	Waite, R. K. (1985) Food caching and recovery by farmland corvids, Bird Study, 32:1, 45-49	moderate
Australian Raven	Corvus coronoides	Corvus	Debus, S. (2020). Australian Raven (Corvus coronoides), version 1.0. In Birds of the World (J. del Hoyo, A. Elliott, J. Sargatal, D. A. Christie, and E. de Juana, Editors). Cornell Lab of Ornithology, Ithaca, NY, USA. https://doi.org/10.2173/bow.ausrav1.01	territorial pairs	no	territorial pairs	Tobias, J. A., Sheard, C., Pigot, A. L., Devenish, A. J., Yang, J., Sayol, F., ... & Schleuning, M. (2022). AVONET: morphological, ecological and geographical data for all birds. Ecology Letters, 25(3), 581-597.	AVIBASE-1D45897E	644.3	Dunning	generalist	omnivore	2	-27.75	138.57	generalist	moderate	Debus, S. (2020). Australian Raven (Corvus coronoides), version 1.0. In Birds of the World (J. del Hoyo, A. Elliott, J. Sargatal, D. A. Christie, and E. de Juana, Editors). Cornell Lab of Ornithology, Ithaca, NY, USA.	moderate
Thick-billed Raven	Corvus crassirostris	Corvus	Madge, S. (2020). Thick-billed Raven (Corvus crassirostris), version 1.0. In Birds of the World (J. del Hoyo, A. Elliott, J. Sargatal, D. A. Christie, and E. de Juana, Editors). Cornell Lab of Ornithology, Ithaca, NY, USA. https://doi.org/10.2173/bow.thbrav1.01	territorial pairs	no	territorial pairs	Tobias, J. A., Sheard, C., Pigot, A. L., Devenish, A. J., Yang, J., Sayol, F., ... & Schleuning, M. (2022). AVONET: morphological, ecological and geographical data for all birds. Ecology Letters, 25(3), 581-597.	AVIBASE-4C6B515D	1135	Dunning	generalist	omnivore	2	9.52	38.34	generalist	low	Madge, S. (2020). Thick-billed Raven (Corvus crassirostris), version 1.0. In Birds of the World (J. del Hoyo, A. Elliott, J. Sargatal, D. A. Christie, and E. de Juana, Editors). Cornell Lab of Ornithology, Ithaca, NY, USA.	moderate
Chihuahuan Raven	Corvus cryptoleucus	Corvus	Dwyer, J. F., J. C. Bednarz, and R. J. Raitt (2020). Chihuahuan Raven (Corvus cryptoleucus), version 1.0. In Birds of the World (A. F. Poole, Editor). Cornell Lab of Ornithology, Ithaca, NY, USA. https://doi.org/10.2173/bow.chirav.01	territorial pairs	no	territorial pairs	Tobias, J. A., Sheard, C., Pigot, A. L., Devenish, A. J., Yang, J., Sayol, F., ... & Schleuning, M. (2022). AVONET: morphological, ecological and geographical data for all birds. Ecology Letters, 25(3), 581-597.	AVIBASE-F3B84E07	533.5	Dunning	generalist	omnivore	3	29.63	-103.06	generalist	low	Dwyer, J. F., J. C. Bednarz, and R. J. Raitt (2020). Chihuahuan Raven (Corvus cryptoleucus), version 1.0. In Birds of the World (A. F. Poole, Editor). Cornell Lab of Ornithology, Ithaca, NY, USA.	moderate
Somali Crow	Corvus edithae	Corvus	Madge, S. (2020). Somali Crow (Corvus edithae), version 1.0. In Birds of the World (J. del Hoyo, A. Elliott, J. Sargatal, D. A. Christie, and E. de Juana, Editors). Cornell Lab of Ornithology, Ithaca, NY, USA. https://doi.org/10.2173/bow.somcro2.01	territorial pairs	no	territorial pairs	Tobias, J. A., Sheard, C., Pigot, A. L., Devenish, A. J., Yang, J., Sayol, F., ... & Schleuning, M. (2022). AVONET: morphological, ecological and geographical data for all birds. Ecology Letters, 25(3), 581-597.	AVIBASE-9DBAAB1D	524	Dunning	generalist	omnivore	1	6.95	42.04	not reported	missing data		not reported
Slender-billed Crow	Corvus enca	Corvus	Madge, S. and D. A. Christie (2020). Slender-billed Crow (Corvus enca), version 1.0. In Birds of the World (J. del Hoyo, A. Elliott, J. Sargatal, D. A. Christie, and E. de Juana, Editors). Cornell Lab of Ornithology, Ithaca, NY, USA. https://doi.org/10.2173/bow.slbcro1.01	territorial pairs	no	territorial pairs	Tobias, J. A., Sheard, C., Pigot, A. L., Devenish, A. J., Yang, J., Sayol, F., ... & Schleuning, M. (2022). AVONET: morphological, ecological and geographical data for all birds. Ecology Letters, 25(3), 581-597.	AVIBASE-C195CB92	251	Dunning	generalist	omnivore	1	1.25	112.99	not reported	missing data		not reported
Flores Crow	Corvus florensis	Corvus	Madge, S. (2020). Flores Crow (Corvus florensis), version 1.0. In Birds of the World (J. del Hoyo, A. Elliott, J. Sargatal, D. A. Christie, and E. de Juana, Editors). Cornell Lab of Ornithology, Ithaca, NY, USA. https://doi.org/10.2173/bow.flocro1.01	territorial pairs	not reported	territorial pairs	Tobias, J. A., Sheard, C., Pigot, A. L., Devenish, A. J., Yang, J., Sayol, F., ... & Schleuning, M. (2022). AVONET: morphological, ecological and geographical data for all birds. Ecology Letters, 25(3), 581-597.	AVIBASE-CE62EFDD	175	Updated_literature	specialist	omnivore	1	-8.61	120.62	not reported	missing data		not reported
Rook	Corvus frugilegus	Corvus	Madge, S. (2020). Rook (Corvus frugilegus), version 1.0. In Birds of the World (J. del Hoyo, A. Elliott, J. Sargatal, D. A. Christie, and E. de Juana, Editors). Cornell Lab of Ornithology, Ithaca, NY, USA. https://doi.org/10.2173/bow.rook1.01	communal nests	no	groups	Tobias, J. A., Sheard, C., Pigot, A. L., Devenish, A. J., Yang, J., Sayol, F., ... & Schleuning, M. (2022). AVONET: morphological, ecological and geographical data for all birds. Ecology Letters, 25(3), 581-597.	AVIBASE-1078FFEA	452.1	Dunning	generalist	omnivore	2	50.24	76.75	generalist	moderate	Källander, H., 2007. Food hoarding and use of stored food by rooks Corvus frugilegus. Bird Study, 54(2), pp.192-198.	moderate
Brown-headed Crow	Corvus fuscicapillus	Corvus	Debus, S. (2020). Brown-headed Crow (Corvus fuscicapillus), version 1.0. In Birds of the World (J. del Hoyo, A. Elliott, J. Sargatal, D. A. Christie, and E. de Juana, Editors). Cornell Lab of Ornithology, Ithaca, NY, USA. https://doi.org/10.2173/bow.brhcro1.01	territorial pairs	not reported	territorial pairs	Tobias, J. A., Sheard, C., Pigot, A. L., Devenish, A. J., Yang, J., Sayol, F., ... & Schleuning, M. (2022). AVONET: morphological, ecological and geographical data for all birds. Ecology Letters, 25(3), 581-597.	AVIBASE-EC8ED8A4	635	Inferred	specialist	frugivore	1	-3.48	135.39	not reported	missing data		not reported
Hawaiian Crow	Corvus hawaiiensis	Corvus	Banko, P. C., D. L. Ball, and W. E. Banko (2020). Hawaiian Crow (Corvus hawaiiensis), version 1.0. In Birds of the World (A. F. Poole and F. B. Gill, Editors). Cornell Lab of Ornithology, Ithaca, NY, USA. https://doi.org/10.2173/bow.hawcro.01	territorial pairs	no	territorial pairs	Tobias, J. A., Sheard, C., Pigot, A. L., Devenish, A. J., Yang, J., Sayol, F., ... & Schleuning, M. (2022). AVONET: morphological, ecological and geographical data for all birds. Ecology Letters, 25(3), 581-597.	AVIBASE-2CDECD36	518.8	Dunning	generalist	omnivore	2	not reported	not reported	generalist	moderate	Survey; Culliney, S., Pejchar, L., Switzer, R. and Ruiz-Gutierrez, V., 2012. Seed dispersal by a captive corvid: the role of the ‘Alalā (Corvus hawaiiensis) in shaping Hawai ‘i's plant communities. Ecological Applications, 22(6), pp.1718-1732.	not reported
Tamaulipas Crow	Corvus imparatus	Corvus	Rodríguez-Flores, C. I., C. A. Soberanes-González, M. d. C. Arizmendi, G. M. Kirwan, and T. S. Schulenberg (2020). Tamaulipas Crow (Corvus imparatus), version 1.0. In Birds of the World (T. S. Schulenberg, Editor). Cornell Lab of Ornithology, Ithaca, NY, USA. https://doi.org/10.2173/bow.tamcro.01	communal nests	no	groups	Tobias, J. A., Sheard, C., Pigot, A. L., Devenish, A. J., Yang, J., Sayol, F., ... & Schleuning, M. (2022). AVONET: morphological, ecological and geographical data for all birds. Ecology Letters, 25(3), 581-597.	AVIBASE-AFDBC76B	221	Dunning	generalist	omnivore	2	23.69	-98.62	not reported	missing data		not reported
Bismarck Crow	Corvus insularis	Corvus	Debus, S. (2020). Bismarck Crow (Corvus insularis), version 1.0. In Birds of the World (J. del Hoyo, A. Elliott, J. Sargatal, D. A. Christie, and E. de Juana, Editors). Cornell Lab of Ornithology, Ithaca, NY, USA. https://doi.org/10.2173/bow.torcro3.01	territorial pairs	not reported	territorial pairs	Tobias, J. A., Sheard, C., Pigot, A. L., Devenish, A. J., Yang, J., Sayol, F., ... & Schleuning, M. (2022). AVONET: morphological, ecological and geographical data for all birds. Ecology Letters, 25(3), 581-597.	AVIBASE-30485389	508	DataFromSplit	generalist	omnivore	1	-5.12	150.81	generalist	moderate	Debus, S. (2020). Bismarck Crow (Corvus insularis), version 1.0. In Birds of the World (J. del Hoyo, A. Elliott, J. Sargatal, D. A. Christie, and E. de Juana, Editors). Cornell Lab of Ornithology, Ithaca, NY, USA.	not reported
Jamaican Crow	Corvus jamaicensis	Corvus	Marzluff, J. (2020). Jamaican Crow (Corvus jamaicensis), version 1.0. In Birds of the World (J. del Hoyo, A. Elliott, J. Sargatal, D. A. Christie, and E. de Juana, Editors). Cornell Lab of Ornithology, Ithaca, NY, USA. https://doi.org/10.2173/bow.jamcro1.01	territorial pairs	not reported	territorial pairs	Tobias, J. A., Sheard, C., Pigot, A. L., Devenish, A. J., Yang, J., Sayol, F., ... & Schleuning, M. (2022). AVONET: morphological, ecological and geographical data for all birds. Ecology Letters, 25(3), 581-597.	AVIBASE-58AEF90C	338	Dunning	generalist	omnivore	1	18.16	-77.31	generalist	low	Goodwin, D. 1986. Crows of the world. 2nd ed. London: British Museum (Natural History)	moderate
Mariana Crow	Corvus kubaryi	Corvus	Marzluff, J. (2020). Mariana Crow (Corvus kubaryi), version 1.0. In Birds of the World (J. del Hoyo, A. Elliott, J. Sargatal, D. A. Christie, and E. de Juana, Editors). Cornell Lab of Ornithology, Ithaca, NY, USA. https://doi.org/10.2173/bow.marcro1.01	territorial pairs	not reported	territorial pairs	Tobias, J. A., Sheard, C., Pigot, A. L., Devenish, A. J., Yang, J., Sayol, F., ... & Schleuning, M. (2022). AVONET: morphological, ecological and geographical data for all birds. Ecology Letters, 25(3), 581-597.	AVIBASE-1EF8429F	249.9	Dunning	specialist	omnivore	1	14.16	145.22	not reported	missing data		not reported
White-necked Crow	Corvus leucognaphalus	Corvus	Marzluff, J. (2020). White-necked Crow (Corvus leucognaphalus), version 1.0. In Birds of the World (J. del Hoyo, A. Elliott, J. Sargatal, D. A. Christie, and E. de Juana, Editors). Cornell Lab of Ornithology, Ithaca, NY, USA. https://doi.org/10.2173/bow.whncro1.01	territorial pairs	not reported	territorial pairs	Tobias, J. A., Sheard, C., Pigot, A. L., Devenish, A. J., Yang, J., Sayol, F., ... & Schleuning, M. (2022). AVONET: morphological, ecological and geographical data for all birds. Ecology Letters, 25(3), 581-597.	AVIBASE-CC4B3F51	401	Inferred	specialist	omnivore	1	18.75	-71.16	generalist	low	Wiley, J.W., 2006. The ecology, behavior, and conservation of a West Indian corvid, the White-necked Crow (Corvus leucognaphalus). Ornitología Neotropical, 17, pp.105-146.	not reported
Large-billed Crow	Corvus macrorhynchos	Corvus	Madge, S. (2020). Large-billed Crow (Corvus macrorhynchos), version 1.0. In Birds of the World (J. del Hoyo, A. Elliott, J. Sargatal, D. A. Christie, and E. de Juana, Editors). Cornell Lab of Ornithology, Ithaca, NY, USA. https://doi.org/10.2173/bow.labcro1.01	territorial pairs	no	territorial pairs	Tobias, J. A., Sheard, C., Pigot, A. L., Devenish, A. J., Yang, J., Sayol, F., ... & Schleuning, M. (2022). AVONET: morphological, ecological and geographical data for all birds. Ecology Letters, 25(3), 581-597.	AVIBASE-F4C4F838	513.1	Dunning	hypergeneralist	omnivore	2	29.04	107.25	generalist	moderate	Higuchi, H., Miyagawa, Y., Morishita, E., Kuboshima, E., Yoshida, H., Sakuma, F. and Shibata, Y., 2003. Soap storing by crows. Global Environmental Research, 7(2), pp.161-164.; Bogale, B.A., Aoyama, M. and Sugita, S., 2014. Spontaneous discrimination of food quantities in the jungle crow, Corvus macrorhynchos. Animal Behaviour, 94, pp.73-78.	moderate
Bougainville Crow	Corvus meeki	Corvus	Debus, S. (2020). Bougainville Crow (Corvus meeki), version 1.0. In Birds of the World (J. del Hoyo, A. Elliott, J. Sargatal, D. A. Christie, and E. de Juana, Editors). Cornell Lab of Ornithology, Ithaca, NY, USA. https://doi.org/10.2173/bow.boucro1.01	not reported	not reported	territorial pairs	Tobias, J. A., Sheard, C., Pigot, A. L., Devenish, A. J., Yang, J., Sayol, F., ... & Schleuning, M. (2022). AVONET: morphological, ecological and geographical data for all birds. Ecology Letters, 25(3), 581-597.	AVIBASE-667E6F77	467	Inferred	specialist	omnivore	1	-6.2	155.28	not reported	missing data		not reported
Little Raven	Corvus mellori	Corvus	Debus, S. (2020). Little Raven (Corvus mellori), version 1.0. In Birds of the World (J. del Hoyo, A. Elliott, J. Sargatal, D. A. Christie, and E. de Juana, Editors). Cornell Lab of Ornithology, Ithaca, NY, USA. https://doi.org/10.2173/bow.litrav1.01	communal nests	no	groups	Tobias, J. A., Sheard, C., Pigot, A. L., Devenish, A. J., Yang, J., Sayol, F., ... & Schleuning, M. (2022). AVONET: morphological, ecological and geographical data for all birds. Ecology Letters, 25(3), 581-597.	AVIBASE-DE78C792	540.4	Dunning	generalist	omnivore	2	-33.29	143.8	generalist	moderate	Lill, A. and Hales, E., 2015. Behavioural and ecological keys to urban colonization by Little Ravens (Corvus mellori). The Open Ornithology Journal, 8(1).	not reported
New Caledonian Crow	Corvus moneduloides	Corvus	Debus, S. (2020). New Caledonian Crow (Corvus moneduloides), version 1.0. In Birds of the World (J. del Hoyo, A. Elliott, J. Sargatal, D. A. Christie, and E. de Juana, Editors). Cornell Lab of Ornithology, Ithaca, NY, USA. https://doi.org/10.2173/bow.neccro1.01	groups	not reported	groups	Tobias, J. A., Sheard, C., Pigot, A. L., Devenish, A. J., Yang, J., Sayol, F., ... & Schleuning, M. (2022). AVONET: morphological, ecological and geographical data for all birds. Ecology Letters, 25(3), 581-597.	AVIBASE-985A5F40	277.4	Dunning	generalist	omnivore	2	-21.33	165.48	generalist	low	Hunt, G.R., 2000. Tool use by the New Caledonian crow Corvus moneduloides to obtain Cerambycidae from dead wood. Emu-Austral Ornithology, 100(2), pp.109-114.	not reported
Cuban Crow	Corvus nasicus	Corvus	Marzluff, J. (2020). Cuban Crow (Corvus nasicus), version 1.0. In Birds of the World (J. del Hoyo, A. Elliott, J. Sargatal, D. A. Christie, and E. de Juana, Editors). Cornell Lab of Ornithology, Ithaca, NY, USA. https://doi.org/10.2173/bow.cubcro1.01	territorial pairs	not reported	territorial pairs	Tobias, J. A., Sheard, C., Pigot, A. L., Devenish, A. J., Yang, J., Sayol, F., ... & Schleuning, M. (2022). AVONET: morphological, ecological and geographical data for all birds. Ecology Letters, 25(3), 581-597.	AVIBASE-4B69D1CC	401	Dunning	generalist	omnivore	1	21.23	-78.12	not reported	missing data		not reported
Torresian Crow	Corvus orru	Corvus	Debus, S. (2020). Torresian Crow (Corvus orru), version 1.0. In Birds of the World (J. del Hoyo, A. Elliott, J. Sargatal, D. A. Christie, and E. de Juana, Editors). Cornell Lab of Ornithology, Ithaca, NY, USA. https://doi.org/10.2173/bow.torcro2.01	territorial pairs	no	territorial pairs	Tobias, J. A., Sheard, C., Pigot, A. L., Devenish, A. J., Yang, J., Sayol, F., ... & Schleuning, M. (2022). AVONET: morphological, ecological and geographical data for all birds. Ecology Letters, 25(3), 581-597.	AVIBASE-3E47E56F	508	Dunning	generalist	omnivore	2	-19.42	134.76	generalist	moderate	Debus, S. (2020). Torresian Crow (Corvus orru), version 1.0. In Birds of the World (J. del Hoyo, A. Elliott, J. Sargatal, D. A. Christie, and E. de Juana, Editors). Cornell Lab of Ornithology, Ithaca, NY, USA.	moderate
Fish Crow	Corvus ossifragus	Corvus	McGowan, K. J. (2020). Fish Crow (Corvus ossifragus), version 1.0. In Birds of the World (A. F. Poole and F. B. Gill, Editors). Cornell Lab of Ornithology, Ithaca, NY, USA. https://doi.org/10.2173/bow.fiscro.01	territorial pairs	no	territorial pairs	Tobias, J. A., Sheard, C., Pigot, A. L., Devenish, A. J., Yang, J., Sayol, F., ... & Schleuning, M. (2022). AVONET: morphological, ecological and geographical data for all birds. Ecology Letters, 25(3), 581-597.	AVIBASE-43E56D2C	284.6	Dunning	generalist	omnivore	1	33.75	-84.16	generalist	low	McGowan, K. J. (2020). Fish Crow (Corvus ossifragus), version 1.0. In Birds of the World (A. F. Poole and F. B. Gill, Editors). Cornell Lab of Ornithology, Ithaca, NY, USA.	moderate
Palm Crow	Corvus palmarum	Corvus	Marzluff, J. and C. J. Sharpe (2020). Palm Crow (Corvus palmarum), version 1.0. In Birds of the World (J. del Hoyo, A. Elliott, J. Sargatal, D. A. Christie, and E. de Juana, Editors). Cornell Lab of Ornithology, Ithaca, NY, USA. https://doi.org/10.2173/bow.palcro2.01	territorial pairs	not reported	territorial pairs	Tobias, J. A., Sheard, C., Pigot, A. L., Devenish, A. J., Yang, J., Sayol, F., ... & Schleuning, M. (2022). AVONET: morphological, ecological and geographical data for all birds. Ecology Letters, 25(3), 581-597.	AVIBASE-FC9516DF	289	EltonTraits_Model	generalist	omnivore	2	19.27	-72.55	not reported	missing data		not reported
Fan-tailed Raven	Corvus rhipidurus	Corvus	Madge, S. (2020). Fan-tailed Raven (Corvus rhipidurus), version 1.0. In Birds of the World (J. del Hoyo, A. Elliott, J. Sargatal, D. A. Christie, and E. de Juana, Editors). Cornell Lab of Ornithology, Ithaca, NY, USA. https://doi.org/10.2173/bow.fatrav1.01	territorial pairs	no	territorial pairs	Tobias, J. A., Sheard, C., Pigot, A. L., Devenish, A. J., Yang, J., Sayol, F., ... & Schleuning, M. (2022). AVONET: morphological, ecological and geographical data for all birds. Ecology Letters, 25(3), 581-597.	AVIBASE-32C216E2	611	Dunning	generalist	omnivore	1	13.86	37.62	not reported	missing data		not reported
Brown-necked Raven	Corvus ruficollis	Corvus	Madge, S. (2020). Brown-necked Raven (Corvus ruficollis), version 1.0. In Birds of the World (J. del Hoyo, A. Elliott, J. Sargatal, D. A. Christie, and E. de Juana, Editors). Cornell Lab of Ornithology, Ithaca, NY, USA. https://doi.org/10.2173/bow.brnrav1.01	groups	yes	groups	Tobias, J. A., Sheard, C., Pigot, A. L., Devenish, A. J., Yang, J., Sayol, F., ... & Schleuning, M. (2022). AVONET: morphological, ecological and geographical data for all birds. Ecology Letters, 25(3), 581-597.	AVIBASE-F2024545	573.5	Updated_literature	generalist	omnivore	2	25.01	24.06	generalist	low	Madge, S. (2020). Brown-necked Raven (Corvus ruficollis), version 1.0. In Birds of the World (J. del Hoyo, A. Elliott, J. Sargatal, D. A. Christie, and E. de Juana, Editors). Cornell Lab of Ornithology, Ithaca, NY, USA.	moderate
Sinaloa Crow	Corvus sinaloae	Corvus	Rodríguez-Flores, C. I., C. A. Soberanes-González, M. d. C. Arizmendi, G. M. Kirwan, and T. S. Schulenberg (2020). Sinaloa Crow (Corvus sinaloae), version 1.0. In Birds of the World (T. S. Schulenberg, Editor). Cornell Lab of Ornithology, Ithaca, NY, USA. https://doi.org/10.2173/bow.sincro1.01	territorial pairs	no	territorial pairs	Tobias, J. A., Sheard, C., Pigot, A. L., Devenish, A. J., Yang, J., Sayol, F., ... & Schleuning, M. (2022). AVONET: morphological, ecological and geographical data for all birds. Ecology Letters, 25(3), 581-597.	AVIBASE-A1C7E620	244	Dunning	generalist	omnivore	2	24.72	-106.93	not reported	missing data		not reported
House Crow	Corvus splendens	Corvus	Madge, S. (2020). House Crow (Corvus splendens), version 1.0. In Birds of the World (J. del Hoyo, A. Elliott, J. Sargatal, D. A. Christie, and E. de Juana, Editors). Cornell Lab of Ornithology, Ithaca, NY, USA. https://doi.org/10.2173/bow.houcro1.01	territorial pairs	no	territorial pairs	Tobias, J. A., Sheard, C., Pigot, A. L., Devenish, A. J., Yang, J., Sayol, F., ... & Schleuning, M. (2022). AVONET: morphological, ecological and geographical data for all birds. Ecology Letters, 25(3), 581-597.	AVIBASE-39868903	292.6	Dunning	generalist	omnivore	2	23.16	80.57	generalist	moderate	Auddy, A., Biswas, T. and Bhattacharyya, S., 2012. Caching food, pilferage and deceiving by Indian common crows (Corvus splendens). Current Science, 103(3), pp.265-267.	moderate
Forest Raven	Corvus tasmanicus	Corvus	Debus, S. (2020). Forest Raven (Corvus tasmanicus), version 1.0. In Birds of the World (J. del Hoyo, A. Elliott, J. Sargatal, D. A. Christie, and E. de Juana, Editors). Cornell Lab of Ornithology, Ithaca, NY, USA. https://doi.org/10.2173/bow.forrav1.01	territorial pairs	no	territorial pairs	Tobias, J. A., Sheard, C., Pigot, A. L., Devenish, A. J., Yang, J., Sayol, F., ... & Schleuning, M. (2022). AVONET: morphological, ecological and geographical data for all birds. Ecology Letters, 25(3), 581-597.	AVIBASE-2CABE055	676.3	Dunning	generalist	omnivore	1	-36.48	146.37	generalist	moderate	Debus, S. (2020). Forest Raven (Corvus tasmanicus), version 1.0. In Birds of the World (J. del Hoyo, A. Elliott, J. Sargatal, D. A. Christie, and E. de Juana, Editors). Cornell Lab of Ornithology, Ithaca, NY, USA.	not reported
Collared Crow	Corvus torquatus	Corvus	Madge, S. (2020). Collared Crow (Corvus pectoralis), version 1.0. In Birds of the World (J. del Hoyo, A. Elliott, J. Sargatal, D. A. Christie, and E. de Juana, Editors). Cornell Lab of Ornithology, Ithaca, NY, USA. https://doi.org/10.2173/bow.colcro1.01	territorial pairs	not reported	territorial pairs	Tobias, J. A., Sheard, C., Pigot, A. L., Devenish, A. J., Yang, J., Sayol, F., ... & Schleuning, M. (2022). AVONET: morphological, ecological and geographical data for all birds. Ecology Letters, 25(3), 581-597.	AVIBASE-BD63FF46	470.5	Dunning	generalist	omnivore	3	29.49	113.94	not reported	missing data		not reported
Gray Crow	Corvus tristis	Corvus	Debus, S. (2020). Gray Crow (Corvus tristis), version 1.0. In Birds of the World (J. del Hoyo, A. Elliott, J. Sargatal, D. A. Christie, and E. de Juana, Editors). Cornell Lab of Ornithology, Ithaca, NY, USA. https://doi.org/10.2173/bow.grycro1.01	territorial pairs	not reported	territorial pairs	Tobias, J. A., Sheard, C., Pigot, A. L., Devenish, A. J., Yang, J., Sayol, F., ... & Schleuning, M. (2022). AVONET: morphological, ecological and geographical data for all birds. Ecology Letters, 25(3), 581-597.	AVIBASE-63AF4DB2	635	Dunning	generalist	frugivore	1	-5.27	140.93	not reported	missing data		not reported
Piping Crow	Corvus typicus	Corvus	Madge, S. (2020). Piping Crow (Corvus typicus), version 1.0. In Birds of the World (J. del Hoyo, A. Elliott, J. Sargatal, D. A. Christie, and E. de Juana, Editors). Cornell Lab of Ornithology, Ithaca, NY, USA. https://doi.org/10.2173/bow.pipcro1.01	territorial pairs	not reported	territorial pairs	Tobias, J. A., Sheard, C., Pigot, A. L., Devenish, A. J., Yang, J., Sayol, F., ... & Schleuning, M. (2022). AVONET: morphological, ecological and geographical data for all birds. Ecology Letters, 25(3), 581-597.	AVIBASE-927A64D1	175	Updated_literature	specialist	invertivore	1	-3.18	120.87	not reported	missing data		not reported
Banggai Crow	Corvus unicolor	Corvus	Madge, S. and E. de Juana (2020). Banggai Crow (Corvus unicolor), version 1.0. In Birds of the World (J. del Hoyo, A. Elliott, J. Sargatal, D. A. Christie, and E. de Juana, Editors). Cornell Lab of Ornithology, Ithaca, NY, USA. https://doi.org/10.2173/bow.bancro1.01	territorial pairs	not reported	territorial pairs	Tobias, J. A., Sheard, C., Pigot, A. L., Devenish, A. J., Yang, J., Sayol, F., ... & Schleuning, M. (2022). AVONET: morphological, ecological and geographical data for all birds. Ecology Letters, 25(3), 581-597.	AVIBASE-8D44B0A0	175	Updated_literature	specialist	omnivore	1	-1.28	122.97	not reported	missing data		not reported
Long-billed Crow	Corvus validus	Corvus	Madge, S. and C. J. Sharpe (2020). Long-billed Crow (Corvus validus), version 1.0. In Birds of the World (J. del Hoyo, A. Elliott, J. Sargatal, D. A. Christie, and E. de Juana, Editors). Cornell Lab of Ornithology, Ithaca, NY, USA. https://doi.org/10.2173/bow.lobcro1.01	groups	not reported	groups	Tobias, J. A., Sheard, C., Pigot, A. L., Devenish, A. J., Yang, J., Sayol, F., ... & Schleuning, M. (2022). AVONET: morphological, ecological and geographical data for all birds. Ecology Letters, 25(3), 581-597.	AVIBASE-11715120	300	Updated_literature	generalist	frugivore	1	0.64	127.98	not reported	missing data		not reported
Violet Crow	Corvus violaceus	Corvus	del Hoyo, J., N. Collar, and D. A. Christie (2020). Violet Crow (Corvus violaceus), version 1.0. In Birds of the World (J. del Hoyo, A. Elliott, J. Sargatal, D. A. Christie, and E. de Juana, Editors). Cornell Lab of Ornithology, Ithaca, NY, USA. https://doi.org/10.2173/bow.slbcro3.01	territorial pairs	not reported	territorial pairs	Tobias, J. A., Sheard, C., Pigot, A. L., Devenish, A. J., Yang, J., Sayol, F., ... & Schleuning, M. (2022). AVONET: morphological, ecological and geographical data for all birds. Ecology Letters, 25(3), 581-597.	AVIBASE-7D09E879	251	DataFromSplit	generalist	omnivore	1	-3.29	128.51	not reported	missing data		not reported
Guadalcanal Crow	Corvus woodfordi	Corvus	Debus, S. (2020). Guadalcanal Crow (Corvus woodfordi), version 1.0. In Birds of the World (J. del Hoyo, A. Elliott, J. Sargatal, D. A. Christie, and E. de Juana, Editors). Cornell Lab of Ornithology, Ithaca, NY, USA. https://doi.org/10.2173/bow.guacro1.01	not reported	not reported	not reported	Tobias, J. A., Sheard, C., Pigot, A. L., Devenish, A. J., Yang, J., Sayol, F., ... & Schleuning, M. (2022). AVONET: morphological, ecological and geographical data for all birds. Ecology Letters, 25(3), 581-597.	AVIBASE-ACCF9106	467	Dunning	specialist	omnivore	1	-8.45	159.03	not reported	missing data		not reported
Hooded Treepie	Crypsirina cucullata	Crypsirina	Madge, S. (2020). Hooded Treepie (Crypsirina cucullata), version 1.0. In Birds of the World (J. del Hoyo, A. Elliott, J. Sargatal, D. A. Christie, and E. de Juana, Editors). Cornell Lab of Ornithology, Ithaca, NY, USA. https://doi.org/10.2173/bow.hootre1.01	territorial pairs	no	territorial pairs	Tobias, J. A., Sheard, C., Pigot, A. L., Devenish, A. J., Yang, J., Sayol, F., ... & Schleuning, M. (2022). AVONET: morphological, ecological and geographical data for all birds. Ecology Letters, 25(3), 581-597.	AVIBASE-45BED67C	132.5	Updated_literature	generalist	invertivore	1	21.18	95.37	not reported	missing data		not reported
Racket-tailed Treepie	Crypsirina temia	Crypsirina	Madge, S. (2020). Racket-tailed Treepie (Crypsirina temia), version 1.0. In Birds of the World (J. del Hoyo, A. Elliott, J. Sargatal, D. A. Christie, and E. de Juana, Editors). Cornell Lab of Ornithology, Ithaca, NY, USA. https://doi.org/10.2173/bow.rattre1.01	territorial pairs	no	territorial pairs	Tobias, J. A., Sheard, C., Pigot, A. L., Devenish, A. J., Yang, J., Sayol, F., ... & Schleuning, M. (2022). AVONET: morphological, ecological and geographical data for all birds. Ecology Letters, 25(3), 581-597.	AVIBASE-A1807D70	129.5	Updated_literature	specialist	omnivore	1	14.19	103.52	not reported	missing data		not reported
Blue Jay	Cyanocitta cristata	Cyanocitta	Smith, K. G., K. A. Tarvin, and G. E. Woolfenden (2020). Blue Jay (Cyanocitta cristata), version 1.0. In Birds of the World (A. F. Poole, Editor). Cornell Lab of Ornithology, Ithaca, NY, USA. https://doi.org/10.2173/bow.blujay.01	territorial pairs	no	territorial pairs	Tobias, J. A., Sheard, C., Pigot, A. L., Devenish, A. J., Yang, J., Sayol, F., ... & Schleuning, M. (2022). AVONET: morphological, ecological and geographical data for all birds. Ecology Letters, 25(3), 581-597.	AVIBASE-1DA430B8	88	Dunning	generalist	omnivore	4	43.18	-90.29	specialist	high	Smith, K. G., K. A. Tarvin, and G. E. Woolfenden (2020). Blue Jay (Cyanocitta cristata), version 1.0. In Birds of the World (A. F. Poole, Editor). Cornell Lab of Ornithology, Ithaca, NY, USA.	specialist
Steller's Jay	Cyanocitta stelleri	Cyanocitta	Walker, L. E., P. Pyle, M. A. Patten, E. Greene, W. Davison, and V. R. Muehter (2020). Steller's Jay (Cyanocitta stelleri), version 1.0. In Birds of the World (P. G. Rodewald, Editor). Cornell Lab of Ornithology, Ithaca, NY, USA. https://doi.org/10.2173/bow.stejay.01	territorial pairs	no	territorial pairs	Tobias, J. A., Sheard, C., Pigot, A. L., Devenish, A. J., Yang, J., Sayol, F., ... & Schleuning, M. (2022). AVONET: morphological, ecological and geographical data for all birds. Ecology Letters, 25(3), 581-597.	AVIBASE-2225D685	128	Dunning	generalist	omnivore	4	41.95	-116.24	specialist	high	Walker, L. E., P. Pyle, M. A. Patten, E. Greene, W. Davison, and V. R. Muehter (2020). Steller's Jay (Cyanocitta stelleri), version 1.0. In Birds of the World (P. G. Rodewald, Editor). Cornell Lab of Ornithology, Ithaca, NY, USA.	specialist
Black-chested Jay	Cyanocorax affinis	Cyanocorax	dos Anjos, L. (2020). Black-chested Jay (Cyanocorax affinis), version 1.0. In Birds of the World (J. del Hoyo, A. Elliott, J. Sargatal, D. A. Christie, and E. de Juana, Editors). Cornell Lab of Ornithology, Ithaca, NY, USA. https://doi.org/10.2173/bow.blcjay1.01	territorial pairs	not reported	territorial pairs	Tobias, J. A., Sheard, C., Pigot, A. L., Devenish, A. J., Yang, J., Sayol, F., ... & Schleuning, M. (2022). AVONET: morphological, ecological and geographical data for all birds. Ecology Letters, 25(3), 581-597.	AVIBASE-C63A2BBF	212	Dunning	generalist	frugivore	2	8.39	-74.71	not reported	missing data		not reported
Purplish-backed Jay	Cyanocorax beecheii	Cyanocorax	Power, L. and C. K. Ghalambor (2020). Purplish-backed Jay (Cyanocorax beecheii), version 1.0. In Birds of the World (T. S. Schulenberg, Editor). Cornell Lab of Ornithology, Ithaca, NY, USA. https://doi.org/10.2173/bow.pubjay1.01	groups	yes	groups	Tobias, J. A., Sheard, C., Pigot, A. L., Devenish, A. J., Yang, J., Sayol, F., ... & Schleuning, M. (2022). AVONET: morphological, ecological and geographical data for all birds. Ecology Letters, 25(3), 581-597.	AVIBASE-97E7CC5E	193	Dunning	generalist	omnivore	2	25.28	-107.27	not reported	missing data		not reported
Azure Jay	Cyanocorax caeruleus	Cyanocorax	Brady, S. (2020). Azure Jay (Cyanocorax caeruleus), version 1.0. In Birds of the World (T. S. Schulenberg, Editor). Cornell Lab of Ornithology, Ithaca, NY, USA. https://doi.org/10.2173/bow.azujay1.01	communal nests	yes	groups	Tobias, J. A., Sheard, C., Pigot, A. L., Devenish, A. J., Yang, J., Sayol, F., ... & Schleuning, M. (2022). AVONET: morphological, ecological and geographical data for all birds. Ecology Letters, 25(3), 581-597.		not reported	not reported	specialist	not reported	1	not reported	not reported	not reported	missing data		not reported
Cayenne Jay	Cyanocorax cayanus	Cyanocorax	Kumar, A. V. (2020). Cayenne Jay (Cyanocorax cayanus), version 1.0. In Birds of the World (T. S. Schulenberg, Editor). Cornell Lab of Ornithology, Ithaca, NY, USA. https://doi.org/10.2173/bow.cayjay1.01	groups	yes	groups	Tobias, J. A., Sheard, C., Pigot, A. L., Devenish, A. J., Yang, J., Sayol, F., ... & Schleuning, M. (2022). AVONET: morphological, ecological and geographical data for all birds. Ecology Letters, 25(3), 581-597.	AVIBASE-9E218A3A	175	Dunning	generalist	omnivore	2	2.87	-57.7	not reported	missing data		not reported
Plush-crested Jay	Cyanocorax chrysops	Cyanocorax	Reich, S. K. (2020). Plush-crested Jay (Cyanocorax chrysops), version 1.0. In Birds of the World (T. S. Schulenberg, Editor). Cornell Lab of Ornithology, Ithaca, NY, USA. https://doi.org/10.2173/bow.plcjay1.01	territorial pairs	not reported	territorial pairs	Tobias, J. A., Sheard, C., Pigot, A. L., Devenish, A. J., Yang, J., Sayol, F., ... & Schleuning, M. (2022). AVONET: morphological, ecological and geographical data for all birds. Ecology Letters, 25(3), 581-597.	AVIBASE-5A64A7E7	166	Dunning	generalist	invertivore	2	-21.69	-57.57	generalist	high	Uejima, A.M.K., Boesing, A.L. and Anjos, L.D., 2012. Breeding and foraging variation of the Plush-crested Jay (Cyanocorax chrysops) in the brazilian Atlantic Forest. The Wilson Journal of Ornithology, 124(1), pp.87-95.	not reported
Black-throated Magpie-Jay	Cyanocorax colliei	Cyanocorax	dos Anjos, L. and E. de Juana (2020). Black-throated Magpie-Jay (Calocitta colliei), version 1.0. In Birds of the World (J. del Hoyo, A. Elliott, J. Sargatal, D. A. Christie, and E. de Juana, Editors). Cornell Lab of Ornithology, Ithaca, NY, USA. https://doi.org/10.2173/bow.btmjay.01	communal nests	yes	groups	Tobias, J. A., Sheard, C., Pigot, A. L., Devenish, A. J., Yang, J., Sayol, F., ... & Schleuning, M. (2022). AVONET: morphological, ecological and geographical data for all birds. Ecology Letters, 25(3), 581-597.		not reported	not reported	generalist	omnivore	2	not reported	not reported	generalist	low	Survey	not reported
Curl-crested Jay	Cyanocorax cristatellus	Cyanocorax	Baran, M. A. (2020). Curl-crested Jay (Cyanocorax cristatellus), version 1.0. In Birds of the World (T. S. Schulenberg, Editor). Cornell Lab of Ornithology, Ithaca, NY, USA. https://doi.org/10.2173/bow.cucjay1.01	groups	yes	groups	Tobias, J. A., Sheard, C., Pigot, A. L., Devenish, A. J., Yang, J., Sayol, F., ... & Schleuning, M. (2022). AVONET: morphological, ecological and geographical data for all birds. Ecology Letters, 25(3), 581-597.	AVIBASE-85FA7893	178	Dunning	generalist	omnivore	2	-15.4	-49.99	non cacher	low	Amaral, M.F. and Macedo, R.H., 2003. Breeding Patterns and Habitat Use in the Endemic Curl-Crested Jay of Central Brazil (Patrones de reproducción y utilización del hábitat por Cyanocorax cristatellus, ave endémica al centro de Brazil). Journal of Field Ornithology, pp.331-340.	not reported
Purplish Jay	Cyanocorax cyanomelas	Cyanocorax	Molfetto, D. (2020). Purplish Jay (Cyanocorax cyanomelas), version 1.0. In Birds of the World (T. S. Schulenberg, Editor). Cornell Lab of Ornithology, Ithaca, NY, USA. https://doi.org/10.2173/bow.purjay1.01	not reported	not reported	not reported	Tobias, J. A., Sheard, C., Pigot, A. L., Devenish, A. J., Yang, J., Sayol, F., ... & Schleuning, M. (2022). AVONET: morphological, ecological and geographical data for all birds. Ecology Letters, 25(3), 581-597.	AVIBASE-F39AEC44	207	Dunning	specialist	omnivore	2	-19.62	-59.83	not reported	missing data		not reported
White-naped Jay	Cyanocorax cyanopogon	Cyanocorax	dos Anjos, L. (2020). White-naped Jay (Cyanocorax cyanopogon), version 1.0. In Birds of the World (J. del Hoyo, A. Elliott, J. Sargatal, D. A. Christie, and E. de Juana, Editors). Cornell Lab of Ornithology, Ithaca, NY, USA. https://doi.org/10.2173/bow.whnjay1.01	territorial pairs	not reported	territorial pairs	Tobias, J. A., Sheard, C., Pigot, A. L., Devenish, A. J., Yang, J., Sayol, F., ... & Schleuning, M. (2022). AVONET: morphological, ecological and geographical data for all birds. Ecology Letters, 25(3), 581-597.	AVIBASE-70FE041E	146	Dunning	specialist	omnivore	2	-11.5	-45.07	not reported	missing data	De Kort, S. R., & Clayton, N. S. (2006). An evolutionary perspective on caching by corvids. Proceedings of the Royal Society B: Biological Sciences, 273(1585), 417-423.	moderate
Tufted Jay	Cyanocorax dickeyi	Cyanocorax	Kittelson, M. and C. K. Ghalambor (2020). Tufted Jay (Cyanocorax dickeyi), version 1.0. In Birds of the World (T. S. Schulenberg, Editor). Cornell Lab of Ornithology, Ithaca, NY, USA. https://doi.org/10.2173/bow.tufjay1.01	groups	yes	groups	Tobias, J. A., Sheard, C., Pigot, A. L., Devenish, A. J., Yang, J., Sayol, F., ... & Schleuning, M. (2022). AVONET: morphological, ecological and geographical data for all birds. Ecology Letters, 25(3), 581-597.	AVIBASE-735CC47C	181	Dunning	specialist	omnivore	2	23.4	-105.48	unclassified	low	Goodwin, D. 1986. Crows of the world. 2nd ed. London: British Museum (Natural History)	moderate
White-throated Magpie-Jay	Cyanocorax formosus	Cyanocorax	dos Anjos, L. (2020). White-throated Magpie-Jay (Calocitta formosa), version 1.0. In Birds of the World (J. del Hoyo, A. Elliott, J. Sargatal, D. A. Christie, and E. de Juana, Editors). Cornell Lab of Ornithology, Ithaca, NY, USA. https://doi.org/10.2173/bow.wtmjay1.01	communal nests	yes	groups	Tobias, J. A., Sheard, C., Pigot, A. L., Devenish, A. J., Yang, J., Sayol, F., ... & Schleuning, M. (2022). AVONET: morphological, ecological and geographical data for all birds. Ecology Letters, 25(3), 581-597.		not reported	not reported	generalist	omnivore	2	not reported	not reported	non cacher	high	Kort, S.R., Tebbich, S., Dally, J., Emery, N.J. and Clayton, N., 2006. The comparative cognition of caching. In Comparative cognition: Experimental explorations of animal intelligence (pp. 602-618). Oxford University Press.	non cacher
Azure-naped Jay	Cyanocorax heilprini	Cyanocorax	Greeney, H. F., L. dos Anjos, J. del Hoyo, G. M. Kirwan, and N. Collar (2021). Azure-naped Jay (Cyanocorax heilprini), version 2.0. In Birds of the World (B. K. Keeney, Editor). Cornell Lab of Ornithology, Ithaca, NY, USA. https://doi.org/10.2173/bow.aznjay1.02	groups	yes	groups	Tobias, J. A., Sheard, C., Pigot, A. L., Devenish, A. J., Yang, J., Sayol, F., ... & Schleuning, M. (2022). AVONET: morphological, ecological and geographical data for all birds. Ecology Letters, 25(3), 581-597.	AVIBASE-40FA7C73	172	Updated_literature	generalist	omnivore	2	2.51	-67.71	not reported	missing data		not reported
Bushy-crested Jay	Cyanocorax melanocyaneus	Cyanocorax	Molfetto, D. (2020). Bushy-crested Jay (Cyanocorax melanocyaneus), version 1.0. In Birds of the World (T. S. Schulenberg, Editor). Cornell Lab of Ornithology, Ithaca, NY, USA. https://doi.org/10.2173/bow.bucjay1.01	groups	yes	groups	Tobias, J. A., Sheard, C., Pigot, A. L., Devenish, A. J., Yang, J., Sayol, F., ... & Schleuning, M. (2022). AVONET: morphological, ecological and geographical data for all birds. Ecology Letters, 25(3), 581-597.	AVIBASE-F4C0C70B	101	Dunning	specialist	invertivore	2	14.64	-88.46	not reported	missing data		not reported
Brown Jay	Cyanocorax morio	Cyanocorax	Jones, M. F. (2020). Brown Jay (Psilorhinus morio), version 1.0. In Birds of the World (T. S. Schulenberg, Editor). Cornell Lab of Ornithology, Ithaca, NY, USA. https://doi.org/10.2173/bow.brnjay.01	groups	yes	groups	Tobias, J. A., Sheard, C., Pigot, A. L., Devenish, A. J., Yang, J., Sayol, F., ... & Schleuning, M. (2022). AVONET: morphological, ecological and geographical data for all birds. Ecology Letters, 25(3), 581-597.		not reported	not reported	specialist	not reported	2	not reported	not reported	not reported	missing data		not reported
White-tailed Jay	Cyanocorax mystacalis	Cyanocorax	dos Anjos, L. (2020). White-tailed Jay (Cyanocorax mystacalis), version 1.0. In Birds of the World (J. del Hoyo, A. Elliott, J. Sargatal, D. A. Christie, and E. de Juana, Editors). Cornell Lab of Ornithology, Ithaca, NY, USA. https://doi.org/10.2173/bow.whtjay2.01	territorial pairs	not reported	territorial pairs	Tobias, J. A., Sheard, C., Pigot, A. L., Devenish, A. J., Yang, J., Sayol, F., ... & Schleuning, M. (2022). AVONET: morphological, ecological and geographical data for all birds. Ecology Letters, 25(3), 581-597.	AVIBASE-B3CB727E	154.4	Dunning	generalist	omnivore	2	-4.55	-80.17	not reported	missing data		not reported
San Blas Jay	Cyanocorax sanblasianus	Cyanocorax	Adams, K. (2020). San Blas Jay (Cyanocorax sanblasianus), version 1.0. In Birds of the World (T. S. Schulenberg, Editor). Cornell Lab of Ornithology, Ithaca, NY, USA. https://doi.org/10.2173/bow.sabjay.01	groups	yes	groups	Tobias, J. A., Sheard, C., Pigot, A. L., Devenish, A. J., Yang, J., Sayol, F., ... & Schleuning, M. (2022). AVONET: morphological, ecological and geographical data for all birds. Ecology Letters, 25(3), 581-597.	AVIBASE-DB6DC76D	109	Dunning	generalist	omnivore	2	18.93	-103.01	not reported	missing data		not reported
Violaceous Jay	Cyanocorax violaceus	Cyanocorax	Potter, A. B. (2020). Violaceous Jay (Cyanocorax violaceus), version 1.0. In Birds of the World (T. S. Schulenberg, Editor). Cornell Lab of Ornithology, Ithaca, NY, USA. https://doi.org/10.2173/bow.viojay1.01	groups	not reported	groups	Tobias, J. A., Sheard, C., Pigot, A. L., Devenish, A. J., Yang, J., Sayol, F., ... & Schleuning, M. (2022). AVONET: morphological, ecological and geographical data for all birds. Ecology Letters, 25(3), 581-597.	AVIBASE-6D69986E	262	Dunning	generalist	omnivore	1	-1.78	-69.31	not reported	missing data		not reported
Green Jay	Cyanocorax yncas	Cyanocorax	Gayou, D. C. (2020). Green Jay (Cyanocorax yncas), version 1.0. In Birds of the World (A. F. Poole and F. B. Gill, Editors). Cornell Lab of Ornithology, Ithaca, NY, USA. https://doi.org/10.2173/bow.grnjay.01	groups	facultative	groups	Tobias, J. A., Sheard, C., Pigot, A. L., Devenish, A. J., Yang, J., Sayol, F., ... & Schleuning, M. (2022). AVONET: morphological, ecological and geographical data for all birds. Ecology Letters, 25(3), 581-597.	AVIBASE-361B447A	78.5	Dunning	generalist	omnivore	2	10.8	-84.26	not reported	missing data		not reported
Yucatan Jay	Cyanocorax yucatanicus	Cyanocorax	Duvall, A. and G. M. Kirwan (2020). Yucatan Jay (Cyanocorax yucatanicus), version 1.0. In Birds of the World (S. M. Billerman, B. K. Keeney, P. G. Rodewald, and T. S. Schulenberg, Editors). Cornell Lab of Ornithology, Ithaca, NY, USA. https://doi.org/10.2173/bow.yucjay1.01	groups	yes	groups	Tobias, J. A., Sheard, C., Pigot, A. L., Devenish, A. J., Yang, J., Sayol, F., ... & Schleuning, M. (2022). AVONET: morphological, ecological and geographical data for all birds. Ecology Letters, 25(3), 581-597.	AVIBASE-6462D4B8	118	Dunning	generalist	omnivore	2	19.16	-89.66	not reported	missing data		not reported
Silvery-throated Jay	Cyanolyca argentigula	Cyanolyca	Chaine, N. M. (2020). Silvery-throated Jay (Cyanolyca argentigula), version 1.0. In Birds of the World (T. S. Schulenberg, Editor). Cornell Lab of Ornithology, Ithaca, NY, USA. https://doi.org/10.2173/bow.sitjay1.01	groups	yes	groups	Tobias, J. A., Sheard, C., Pigot, A. L., Devenish, A. J., Yang, J., Sayol, F., ... & Schleuning, M. (2022). AVONET: morphological, ecological and geographical data for all birds. Ecology Letters, 25(3), 581-597.	AVIBASE-A804CFF2	200	Dunning	specialist	omnivore	1	9.37	-83.27	not reported	missing data		not reported
Black-collared Jay	Cyanolyca armillata	Cyanolyca	dos Anjos, L., H. F. Greeney, J. del Hoyo, G. M. Kirwan, and N. Collar (2022). Black-collared Jay (Cyanolyca armillata), version 1.1. In Birds of the World (B. K. Keeney, Editor). Cornell Lab of Ornithology, Ithaca, NY, USA. https://doi.org/10.2173/bow.blcjay2.01.1	not reported	not reported	not reported	Tobias, J. A., Sheard, C., Pigot, A. L., Devenish, A. J., Yang, J., Sayol, F., ... & Schleuning, M. (2022). AVONET: morphological, ecological and geographical data for all birds. Ecology Letters, 25(3), 581-597.	AVIBASE-2308B348	200	Dunning	specialist	invertivore	1	6.46	-72.76	not reported	missing data		not reported
Azure-hooded Jay	Cyanolyca cucullata	Cyanolyca	Fitzgerald, J. (2020). Azure-hooded Jay (Cyanolyca cucullata), version 1.0. In Birds of the World (T. S. Schulenberg, Editor). Cornell Lab of Ornithology, Ithaca, NY, USA. https://doi.org/10.2173/bow.azhjay1.01	groups	not reported	groups	Tobias, J. A., Sheard, C., Pigot, A. L., Devenish, A. J., Yang, J., Sayol, F., ... & Schleuning, M. (2022). AVONET: morphological, ecological and geographical data for all birds. Ecology Letters, 25(3), 581-597.	AVIBASE-F87415DC	101.3	Dunning	specialist	omnivore	1	16.04	-91.39	not reported	missing data		not reported
White-throated Jay	Cyanolyca mirabilis	Cyanolyca	Stone, K. L. (2020). White-throated Jay (Cyanolyca mirabilis), version 1.0. In Birds of the World (T. S. Schulenberg, Editor). Cornell Lab of Ornithology, Ithaca, NY, USA. https://doi.org/10.2173/bow.whtjay1.01	not reported	not reported	not reported	Tobias, J. A., Sheard, C., Pigot, A. L., Devenish, A. J., Yang, J., Sayol, F., ... & Schleuning, M. (2022). AVONET: morphological, ecological and geographical data for all birds. Ecology Letters, 25(3), 581-597.	AVIBASE-932A34CA	52.4	Dunning	specialist	invertivore	1	16.83	-98.23	not reported	missing data		not reported
Dwarf Jay	Cyanolyca nanus	Cyanolyca	Foote, D. (2020). Dwarf Jay (Cyanolyca nanus), version 1.0. In Birds of the World (T. S. Schulenberg, Editor). Cornell Lab of Ornithology, Ithaca, NY, USA. https://doi.org/10.2173/bow.dwajay1.01	territorial pairs	no	territorial pairs	Tobias, J. A., Sheard, C., Pigot, A. L., Devenish, A. J., Yang, J., Sayol, F., ... & Schleuning, M. (2022). AVONET: morphological, ecological and geographical data for all birds. Ecology Letters, 25(3), 581-597.	AVIBASE-945C18FA	41	Dunning	specialist	invertivore	1	17.98	-96.79	not reported	missing data		not reported
Beautiful Jay	Cyanolyca pulchra	Cyanolyca	Hodes, C. E. (2020). Beautiful Jay (Cyanolyca pulchra), version 1.0. In Birds of the World (T. S. Schulenberg, Editor). Cornell Lab of Ornithology, Ithaca, NY, USA. https://doi.org/10.2173/bow.beajay1.01	groups	not reported	groups	Tobias, J. A., Sheard, C., Pigot, A. L., Devenish, A. J., Yang, J., Sayol, F., ... & Schleuning, M. (2022). AVONET: morphological, ecological and geographical data for all birds. Ecology Letters, 25(3), 581-597.	AVIBASE-9C916E02	101.3	Inferred	specialist	invertivore	1	2.53	-77.33	not reported	missing data		not reported
Black-throated Jay	Cyanolyca pumilo	Cyanolyca	Rodríguez-Flores, C. I., C. A. Soberanes-González, M. d. C. Arizmendi, and T. S. Schulenberg (2020). Black-throated Jay (Cyanolyca pumilo), version 1.0. In Birds of the World (T. S. Schulenberg, Editor). Cornell Lab of Ornithology, Ithaca, NY, USA. https://doi.org/10.2173/bow.bltjay1.01	not reported	not reported	not reported	Tobias, J. A., Sheard, C., Pigot, A. L., Devenish, A. J., Yang, J., Sayol, F., ... & Schleuning, M. (2022). AVONET: morphological, ecological and geographical data for all birds. Ecology Letters, 25(3), 581-597.	AVIBASE-642F6054	47	Dunning	specialist	invertivore	1	15.21	-89.8	not reported	missing data		not reported
Turquoise Jay	Cyanolyca turcosa	Cyanolyca	McLean, S. A. (2020). Turquoise Jay (Cyanolyca turcosa), version 1.0. In Birds of the World (T. S. Schulenberg, Editor). Cornell Lab of Ornithology, Ithaca, NY, USA. https://doi.org/10.2173/bow.turjay1.01	groups	not reported	groups	Tobias, J. A., Sheard, C., Pigot, A. L., Devenish, A. J., Yang, J., Sayol, F., ... & Schleuning, M. (2022). AVONET: morphological, ecological and geographical data for all birds. Ecology Letters, 25(3), 581-597.	AVIBASE-0844621D	97.5	Updated_literature	specialist	invertivore	1	-1.85	-78.6	not reported	missing data		not reported
White-collared Jay	Cyanolyca viridicyanus	Cyanolyca	dos Anjos, L. (2020). White-collared Jay (Cyanolyca viridicyanus), version 1.0. In Birds of the World (J. del Hoyo, A. Elliott, J. Sargatal, D. A. Christie, and E. de Juana, Editors). Cornell Lab of Ornithology, Ithaca, NY, USA. https://doi.org/10.2173/bow.whcjay2.01	not reported	not reported	not reported	Tobias, J. A., Sheard, C., Pigot, A. L., Devenish, A. J., Yang, J., Sayol, F., ... & Schleuning, M. (2022). AVONET: morphological, ecological and geographical data for all birds. Ecology Letters, 25(3), 581-597.	AVIBASE-C0A71EF3	119.8	Dunning	specialist	invertivore	1	-12.56	-71.99	not reported	missing data		not reported
Iberian Magpie	Cyanopica cooki	Cyanopica	Madge, S. and E. de Juana (2020). Iberian Magpie (Cyanopica cooki), version 1.0. In Birds of the World (J. del Hoyo, A. Elliott, J. Sargatal, D. A. Christie, and E. de Juana, Editors). Cornell Lab of Ornithology, Ithaca, NY, USA. https://doi.org/10.2173/bow.azwmag3.01	groups	facultative	groups	Tobias, J. A., Sheard, C., Pigot, A. L., Devenish, A. J., Yang, J., Sayol, F., ... & Schleuning, M. (2022). AVONET: morphological, ecological and geographical data for all birds. Ecology Letters, 25(3), 581-597.	AVIBASE-D30A8AE1	70.4	Updated_literature	generalist	omnivore	2	39.36	-5.69	unclassified	low	Madge, S. and E. de Juana (2020). Iberian Magpie (Cyanopica cooki), version 1.0. In Birds of the World (J. del Hoyo, A. Elliott, J. Sargatal, D. A. Christie, and E. de Juana, Editors). Cornell Lab of Ornithology, Ithaca, NY, USA.	not reported
Azure-winged Magpie	Cyanopica cyanus	Cyanopica	Madge, S. (2020). Azure-winged Magpie (Cyanopica cyanus), version 1.0. In Birds of the World (J. del Hoyo, A. Elliott, J. Sargatal, D. A. Christie, and E. de Juana, Editors). Cornell Lab of Ornithology, Ithaca, NY, USA. https://doi.org/10.2173/bow.azwmag2.01	communal nests	yes	groups	Tobias, J. A., Sheard, C., Pigot, A. L., Devenish, A. J., Yang, J., Sayol, F., ... & Schleuning, M. (2022). AVONET: morphological, ecological and geographical data for all birds. Ecology Letters, 25(3), 581-597.	AVIBASE-659D6E44	95.9	Dunning	generalist	omnivore	2	42.1	118.42	generalist	moderate	Bond, A.B., Wei, C.A. and Kamil, A.C., 2010. Cognitive representation in transitive inference: a comparison of four corvid species. Behavioural Processes, 85(3), pp.283-292 (Turcek, F.J. and Kelso, L., 1968. Ecological aspects of food transportation and storage in the Corvidae. Communications in Behavioral Biology, Part A, 1, pp.277-297.).; Massen, J.J., Haley, S.M. and Bugnyar, T., 2020. Azure-w…	moderate
Andaman Treepie	Dendrocitta bayleii	Dendrocitta	Madge, S. and C. J. Sharpe (2020). Andaman Treepie (Dendrocitta bayleii), version 1.0. In Birds of the World (J. del Hoyo, A. Elliott, J. Sargatal, D. A. Christie, and E. de Juana, Editors). Cornell Lab of Ornithology, Ithaca, NY, USA. https://doi.org/10.2173/bow.andtre1.01	territorial pairs	no	territorial pairs	Tobias, J. A., Sheard, C., Pigot, A. L., Devenish, A. J., Yang, J., Sayol, F., ... & Schleuning, M. (2022). AVONET: morphological, ecological and geographical data for all birds. Ecology Letters, 25(3), 581-597.	AVIBASE-A26B2BBB	102	Dunning	specialist	omnivore	1	12.29	92.78	not reported	missing data		not reported
Bornean Treepie	Dendrocitta cinerascens	Dendrocitta	Madge, S. (2020). Bornean Treepie (Dendrocitta cinerascens), version 1.0. In Birds of the World (J. del Hoyo, A. Elliott, J. Sargatal, D. A. Christie, and E. de Juana, Editors). Cornell Lab of Ornithology, Ithaca, NY, USA. https://doi.org/10.2173/bow.bortre1.01	territorial pairs	no	territorial pairs	Tobias, J. A., Sheard, C., Pigot, A. L., Devenish, A. J., Yang, J., Sayol, F., ... & Schleuning, M. (2022). AVONET: morphological, ecological and geographical data for all birds. Ecology Letters, 25(3), 581-597.	AVIBASE-1DF3553B	125	Updated_literature	generalist	omnivore	1	2.49	115.48	not reported	missing data		not reported
Gray Treepie	Dendrocitta formosae	Dendrocitta	Madge, S. (2020). Gray Treepie (Dendrocitta formosae), version 1.0. In Birds of the World (J. del Hoyo, A. Elliott, J. Sargatal, D. A. Christie, and E. de Juana, Editors). Cornell Lab of Ornithology, Ithaca, NY, USA. https://doi.org/10.2173/bow.grytre1.01	territorial pairs	no	territorial pairs	Tobias, J. A., Sheard, C., Pigot, A. L., Devenish, A. J., Yang, J., Sayol, F., ... & Schleuning, M. (2022). AVONET: morphological, ecological and geographical data for all birds. Ecology Letters, 25(3), 581-597.	AVIBASE-81FFAAC2	102.7	Dunning	generalist	omnivore	2	25.48	105.19	not reported	missing data		not reported
Collared Treepie	Dendrocitta frontalis	Dendrocitta	Madge, S. (2020). Collared Treepie (Dendrocitta frontalis), version 1.0. In Birds of the World (J. del Hoyo, A. Elliott, J. Sargatal, D. A. Christie, and E. de Juana, Editors). Cornell Lab of Ornithology, Ithaca, NY, USA. https://doi.org/10.2173/bow.coltre1.01	territorial pairs	no	territorial pairs	Tobias, J. A., Sheard, C., Pigot, A. L., Devenish, A. J., Yang, J., Sayol, F., ... & Schleuning, M. (2022). AVONET: morphological, ecological and geographical data for all birds. Ecology Letters, 25(3), 581-597.	AVIBASE-DDA66E07	100	Updated_literature	specialist	omnivore	1	26.44	96.49	not reported	missing data		not reported
White-bellied Treepie	Dendrocitta leucogastra	Dendrocitta	Madge, S. (2020). White-bellied Treepie (Dendrocitta leucogastra), version 1.0. In Birds of the World (J. del Hoyo, A. Elliott, J. Sargatal, D. A. Christie, and E. de Juana, Editors). Cornell Lab of Ornithology, Ithaca, NY, USA. https://doi.org/10.2173/bow.whbtre1.01	territorial pairs	no	territorial pairs	Tobias, J. A., Sheard, C., Pigot, A. L., Devenish, A. J., Yang, J., Sayol, F., ... & Schleuning, M. (2022). AVONET: morphological, ecological and geographical data for all birds. Ecology Letters, 25(3), 581-597.	AVIBASE-C7567600	99.2	Dunning	specialist	omnivore	1	12.52	75.73	not reported	missing data		not reported
Sumatran Treepie	Dendrocitta occipitalis	Dendrocitta	Madge, S. (2020). Sumatran Treepie (Dendrocitta occipitalis), version 1.0. In Birds of the World (J. del Hoyo, A. Elliott, J. Sargatal, D. A. Christie, and E. de Juana, Editors). Cornell Lab of Ornithology, Ithaca, NY, USA. https://doi.org/10.2173/bow.sumtre1.01	not reported	not reported	not reported	Tobias, J. A., Sheard, C., Pigot, A. L., Devenish, A. J., Yang, J., Sayol, F., ... & Schleuning, M. (2022). AVONET: morphological, ecological and geographical data for all birds. Ecology Letters, 25(3), 581-597.	AVIBASE-BF723D53	95.3	Dunning	generalist	omnivore	1	0.31	100.03	not reported	missing data		not reported
Rufous Treepie	Dendrocitta vagabunda	Dendrocitta	Madge, S. (2020). Rufous Treepie (Dendrocitta vagabunda), version 1.0. In Birds of the World (J. del Hoyo, A. Elliott, J. Sargatal, D. A. Christie, and E. de Juana, Editors). Cornell Lab of Ornithology, Ithaca, NY, USA. https://doi.org/10.2173/bow.ruftre2.01	territorial pairs	no	territorial pairs	Tobias, J. A., Sheard, C., Pigot, A. L., Devenish, A. J., Yang, J., Sayol, F., ... & Schleuning, M. (2022). AVONET: morphological, ecological and geographical data for all birds. Ecology Letters, 25(3), 581-597.	AVIBASE-959E1633	100	Dunning	generalist	omnivore	2	22.02	83.51	unclassified	low	Goodwin, D. 1986. Crows of the world. 2nd ed. London: British Museum (Natural History)	moderate
Eurasian Jay	Garrulus glandarius	Garrulus	Madge, S., J. del Hoyo, D. A. Christie, N. Collar, G. M. Kirwan, and N. Moura (2022). Eurasian Jay (Garrulus glandarius), version 2.0. In Birds of the World (B. K. Keeney, Editor). Cornell Lab of Ornithology, Ithaca, NY, USA. https://doi.org/10.2173/bow.eurjay1.02	territorial pairs	no	territorial pairs	Tobias, J. A., Sheard, C., Pigot, A. L., Devenish, A. J., Yang, J., Sayol, F., ... & Schleuning, M. (2022). AVONET: morphological, ecological and geographical data for all birds. Ecology Letters, 25(3), 581-597.	AVIBASE-3B86B35F	159.5	Dunning	generalist	omnivore	2	51.02	62.66	specialist	high	Madge, S., J. del Hoyo, D. A. Christie, N. Collar, G. M. Kirwan, and N. Moura (2022). Eurasian Jay (Garrulus glandarius), version 2.0. In Birds of the World (B. K. Keeney, Editor). Cornell Lab of Ornithology, Ithaca, NY, USA.	specialist
Black-headed Jay	Garrulus lanceolatus	Garrulus	Menon, T. (2020). Black-headed Jay (Garrulus lanceolatus), version 2.0. In Birds of the World (S. M. Billerman and B. K. Keeney, Editors). Cornell Lab of Ornithology, Ithaca, NY, USA. https://doi.org/10.2173/bow.blhjay1.02	territorial pairs	no	territorial pairs	Tobias, J. A., Sheard, C., Pigot, A. L., Devenish, A. J., Yang, J., Sayol, F., ... & Schleuning, M. (2022). AVONET: morphological, ecological and geographical data for all birds. Ecology Letters, 25(3), 581-597.	AVIBASE-F282B48C	97.7	Dunning	generalist	omnivore	1	31.98	75.9	specialist	high	Menon, T. (2020). Black-headed Jay (Garrulus lanceolatus), version 2.0. In Birds of the World (S. M. Billerman and B. K. Keeney, Editors). Cornell Lab of Ornithology, Ithaca, NY, USA.	specialist
Lidth's Jay	Garrulus lidthi	Garrulus	Madge, S. (2020). Lidth's Jay (Garrulus lidthi), version 1.0. In Birds of the World (J. del Hoyo, A. Elliott, J. Sargatal, D. A. Christie, and E. de Juana, Editors). Cornell Lab of Ornithology, Ithaca, NY, USA. https://doi.org/10.2173/bow.lidjay1.01	territorial pairs	not reported	territorial pairs	Tobias, J. A., Sheard, C., Pigot, A. L., Devenish, A. J., Yang, J., Sayol, F., ... & Schleuning, M. (2022). AVONET: morphological, ecological and geographical data for all birds. Ecology Letters, 25(3), 581-597.	AVIBASE-81DD5700	125	Updated_literature	specialist	omnivore	1	28.28	129.41	specialist	moderate	Goodwin, D. 1986. Crows of the world. 2nd ed. London: British Museum (Natural History)	specialist
Pinyon Jay	Gymnorhinus cyanocephalus	Gymnorhinus	Johnson, K. and R. P. Balda (2020). Pinyon Jay (Gymnorhinus cyanocephalus), version 2.0. In Birds of the World (P. G. Rodewald and B. K. Keeney, Editors). Cornell Lab of Ornithology, Ithaca, NY, USA. https://doi.org/10.2173/bow.pinjay.02	territorial pairs	facultative	groups	Tobias, J. A., Sheard, C., Pigot, A. L., Devenish, A. J., Yang, J., Sayol, F., ... & Schleuning, M. (2022). AVONET: morphological, ecological and geographical data for all birds. Ecology Letters, 25(3), 581-597.	AVIBASE-A6905B3C	104.8	Dunning	specialist	omnivore	2	39.05	-111.57	specialist	high	Johnson, K. and R. P. Balda (2020). Pinyon Jay (Gymnorhinus cyanocephalus), version 2.0. In Birds of the World (P. G. Rodewald and B. K. Keeney, Editors). Cornell Lab of Ornithology, Ithaca, NY, USA.	specialist
Eurasian Nutcracker	Nucifraga caryocatactes	Nucifraga	Madge, S., J. del Hoyo, D. A. Christie, N. Collar, and G. M. Kirwan (2020). Eurasian Nutcracker (Nucifraga caryocatactes), version 1.0. In Birds of the World (S. M. Billerman, B. K. Keeney, P. G. Rodewald, and T. S. Schulenberg, Editors). Cornell Lab of Ornithology, Ithaca, NY, USA. https://doi.org/10.2173/bow.eurnut1.01	territorial pairs	no	territorial pairs	Tobias, J. A., Sheard, C., Pigot, A. L., Devenish, A. J., Yang, J., Sayol, F., ... & Schleuning, M. (2022). AVONET: morphological, ecological and geographical data for all birds. Ecology Letters, 25(3), 581-597.	AVIBASE-D9B001DF	182.5	Dunning	generalist	granivore	3	57.8	99.93	specialist	high	Madge, S., J. del Hoyo, D. A. Christie, N. Collar, and G. M. Kirwan (2020). Eurasian Nutcracker (Nucifraga caryocatactes), version 1.0. In Birds of the World (S. M. Billerman, B. K. Keeney, P. G. Rodewald, and T. S. Schulenberg, Editors). Cornell Lab of Ornithology, Ithaca, NY, USA.	specialist
Clark's Nutcracker	Nucifraga columbiana	Nucifraga	Tomback, D. F. (2020). Clark's Nutcracker (Nucifraga columbiana), version 1.0. In Birds of the World (A. F. Poole and F. B. Gill, Editors). Cornell Lab of Ornithology, Ithaca, NY, USA. https://doi.org/10.2173/bow.clanut.01	territorial pairs	no	territorial pairs	Tobias, J. A., Sheard, C., Pigot, A. L., Devenish, A. J., Yang, J., Sayol, F., ... & Schleuning, M. (2022). AVONET: morphological, ecological and geographical data for all birds. Ecology Letters, 25(3), 581-597.	AVIBASE-D1FC2D6B	129.8	Dunning	generalist	omnivore	3	43.24	-114.14	specialist	high	Tomback, D. F. (2020). Clark's Nutcracker (Nucifraga columbiana), version 1.0. In Birds of the World (A. F. Poole and F. B. Gill, Editors). Cornell Lab of Ornithology, Ithaca, NY, USA.	specialist
Kashmir Nutcracker	Nucifraga multipunctata	Nucifraga	Madge, S., A. J. Spencer, and G. M. Kirwan (2020). Kashmir Nutcracker (Nucifraga multipunctata), version 1.1. In Birds of the World (P. G. Rodewald, S. M. Billerman, and B. K. Keeney, Editors). Cornell Lab of Ornithology, Ithaca, NY, USA. https://doi.org/10.2173/bow.sponut1.01.1	territorial pairs	not reported	territorial pairs	Tobias, J. A., Sheard, C., Pigot, A. L., Devenish, A. J., Yang, J., Sayol, F., ... & Schleuning, M. (2022). AVONET: morphological, ecological and geographical data for all birds. Ecology Letters, 25(3), 581-597.	AVIBASE-8D0D1D1C	191	Updated_literature	generalist	granivore	3	34.83	72.54	specialist	moderate	Madge, S., J. del Hoyo, D. A. Christie, N. Collar, and G. M. Kirwan (2020). Eurasian Nutcracker (Nucifraga caryocatactes), version 1.0. In Birds of the World (S. M. Billerman, B. K. Keeney, P. G. Rodewald, and T. S. Schulenberg, Editors). Cornell Lab of Ornithology, Ithaca, NY, USA.	not reported
Canada Jay	Perisoreus canadensis	Perisoreus	Strickland, D. and H. R. Ouellet (2020). Canada Jay (Perisoreus canadensis), version 1.0. In Birds of the World (P. G. Rodewald, Editor). Cornell Lab of Ornithology, Ithaca, NY, USA. https://doi.org/10.2173/bow.gryjay.01	territorial pairs	no	territorial pairs	Tobias, J. A., Sheard, C., Pigot, A. L., Devenish, A. J., Yang, J., Sayol, F., ... & Schleuning, M. (2022). AVONET: morphological, ecological and geographical data for all birds. Ecology Letters, 25(3), 581-597.	AVIBASE-69A6E32F	71.6	Dunning	specialist	omnivore	2	56.26	-107.33	specialist	high	Strickland, D. and H. R. Ouellet (2020). Canada Jay (Perisoreus canadensis), version 1.0. In Birds of the World (P. G. Rodewald, Editor). Cornell Lab of Ornithology, Ithaca, NY, USA.	specialist
Siberian Jay	Perisoreus infaustus	Perisoreus	Madge, S. (2020). Siberian Jay (Perisoreus infaustus), version 1.0. In Birds of the World (J. del Hoyo, A. Elliott, J. Sargatal, D. A. Christie, and E. de Juana, Editors). Cornell Lab of Ornithology, Ithaca, NY, USA. https://doi.org/10.2173/bow.sibjay1.01	groups	no	groups	Tobias, J. A., Sheard, C., Pigot, A. L., Devenish, A. J., Yang, J., Sayol, F., ... & Schleuning, M. (2022). AVONET: morphological, ecological and geographical data for all birds. Ecology Letters, 25(3), 581-597.	AVIBASE-43E62467	84.4	Dunning	specialist	omnivore	2	59.77	93.47	specialist	high	Madge, S. (2020). Siberian Jay (Perisoreus infaustus), version 1.0. In Birds of the World (J. del Hoyo, A. Elliott, J. Sargatal, D. A. Christie, and E. de Juana, Editors). Cornell Lab of Ornithology, Ithaca, NY, USA.	specialist
Sichuan Jay	Perisoreus internigrans	Perisoreus	Madge, S. (2020). Sichuan Jay (Perisoreus internigrans), version 1.0. In Birds of the World (J. del Hoyo, A. Elliott, J. Sargatal, D. A. Christie, and E. de Juana, Editors). Cornell Lab of Ornithology, Ithaca, NY, USA. https://doi.org/10.2173/bow.sicjay1.01	groups	yes	groups	Tobias, J. A., Sheard, C., Pigot, A. L., Devenish, A. J., Yang, J., Sayol, F., ... & Schleuning, M. (2022). AVONET: morphological, ecological and geographical data for all birds. Ecology Letters, 25(3), 581-597.	AVIBASE-19033BD5	102	Dunning	specialist	omnivore	1	32.34	100.92	specialist	high	Madge, S. (2020). Sichuan Jay (Perisoreus internigrans), version 1.0. In Birds of the World (J. del Hoyo, A. Elliott, J. Sargatal, D. A. Christie, and E. de Juana, Editors). Cornell Lab of Ornithology, Ithaca, NY, USA. https://doi.org/10.2173/bow.sicjay1.01	not reported
Asir Magpie	Pica asirensis	Pica	Madge, S. and G. M. Kirwan (2020). Asir Magpie (Pica asirensis), version 1.0. In Birds of the World (J. del Hoyo, A. Elliott, J. Sargatal, D. A. Christie, and E. de Juana, Editors). Cornell Lab of Ornithology, Ithaca, NY, USA. https://doi.org/10.2173/bow.eurmag5.01	groups	not reported	groups	Tobias, J. A., Sheard, C., Pigot, A. L., Devenish, A. J., Yang, J., Sayol, F., ... & Schleuning, M. (2022). AVONET: morphological, ecological and geographical data for all birds. Ecology Letters, 25(3), 581-597.	AVIBASE-381534F5	200	Updated_literature	generalist	omnivore	1	19.37	42.54	not reported	missing data		not reported
Black-rumped Magpie	Pica bottanensis	Pica	Madge, S., D. A. Christie, and G. M. Kirwan (2020). Black-rumped Magpie (Pica bottanensis), version 1.0. In Birds of the World (S. M. Billerman, B. K. Keeney, P. G. Rodewald, and T. S. Schulenberg, Editors). Cornell Lab of Ornithology, Ithaca, NY, USA. https://doi.org/10.2173/bow.eurmag6.01	territorial pairs	no	territorial pairs	Tobias, J. A., Sheard, C., Pigot, A. L., Devenish, A. J., Yang, J., Sayol, F., ... & Schleuning, M. (2022). AVONET: morphological, ecological and geographical data for all birds. Ecology Letters, 25(3), 581-597.		not reported	not reported	generalist	not reported	2	not reported	not reported	not reported	missing data		not reported
Black-billed Magpie	Pica hudsonia	Pica	Trost, C. H. (2020). Black-billed Magpie (Pica hudsonia), version 1.0. In Birds of the World (S. M. Billerman, Editor). Cornell Lab of Ornithology, Ithaca, NY, USA. https://doi.org/10.2173/bow.bkbmag1.01	territorial pairs	no	territorial pairs	Tobias, J. A., Sheard, C., Pigot, A. L., Devenish, A. J., Yang, J., Sayol, F., ... & Schleuning, M. (2022). AVONET: morphological, ecological and geographical data for all birds. Ecology Letters, 25(3), 581-597.	AVIBASE-640D71AA	177.1	Dunning	hypergeneralist	omnivore	2	49.66	-114.6	generalist	high	Trost, C. H. (2020). Black-billed Magpie (Pica hudsonia), version 1.0. In Birds of the World (S. M. Billerman, Editor). Cornell Lab of Ornithology, Ithaca, NY, USA.	not reported
Maghreb Magpie	Pica mauritanica	Pica	del Hoyo, J., N. Collar, and D. A. Christie (2020). Maghreb Magpie (Pica mauritanica), version 1.0. In Birds of the World (J. del Hoyo, A. Elliott, J. Sargatal, D. A. Christie, and E. de Juana, Editors). Cornell Lab of Ornithology, Ithaca, NY, USA. https://doi.org/10.2173/bow.eurmag3.01	territorial pairs	not reported	territorial pairs	Tobias, J. A., Sheard, C., Pigot, A. L., Devenish, A. J., Yang, J., Sayol, F., ... & Schleuning, M. (2022). AVONET: morphological, ecological and geographical data for all birds. Ecology Letters, 25(3), 581-597.	AVIBASE-3FA7E460	217.5	DataFromSplit	generalist	omnivore	2	32.84	-4.33	not reported	missing data		not reported
Yellow-billed Magpie	Pica nuttalli	Pica	Koenig, W. D., M. D. Reynolds, and D. A. Airola (2022). Yellow-billed Magpie (Pica nuttalli), version 2.0. In Birds of the World (G. M. Kirwan and B. K. Keeney, Editors). Cornell Lab of Ornithology, Ithaca, NY, USA. https://doi.org/10.2173/bow.yebmag.02	communal nests	no	groups	Tobias, J. A., Sheard, C., Pigot, A. L., Devenish, A. J., Yang, J., Sayol, F., ... & Schleuning, M. (2022). AVONET: morphological, ecological and geographical data for all birds. Ecology Letters, 25(3), 581-597.	AVIBASE-538A9CA7	158.3	Dunning	generalist	omnivore	2	37.62	-121.17	generalist	high	Koenig, W. D., M. D. Reynolds, and D. A. Airola (2022). Yellow-billed Magpie (Pica nuttalli), version 2.0. In Birds of the World (G. M. Kirwan and B. K. Keeney, Editors). Cornell Lab of Ornithology, Ithaca, NY, USA.	moderate
Eurasian Magpie	Pica pica	Pica	Madge, S., D. A. Christie, and G. M. Kirwan (2020). Eurasian Magpie (Pica pica), version 1.0. In Birds of the World (S. M. Billerman, B. K. Keeney, P. G. Rodewald, and T. S. Schulenberg, Editors). Cornell Lab of Ornithology, Ithaca, NY, USA. https://doi.org/10.2173/bow.eurmag1.01	territorial pairs	no	territorial pairs	Tobias, J. A., Sheard, C., Pigot, A. L., Devenish, A. J., Yang, J., Sayol, F., ... & Schleuning, M. (2022). AVONET: morphological, ecological and geographical data for all birds. Ecology Letters, 25(3), 581-597.	AVIBASE-48CE29C5	217.5	Dunning	hypergeneralist	omnivore	2	48.8	71.45	generalist	high	Madge, S., D. A. Christie, and G. M. Kirwan (2020). Eurasian Magpie (Pica pica), version 1.0. In Birds of the World (S. M. Billerman, B. K. Keeney, P. G. Rodewald, and T. S. Schulenberg, Editors). Cornell Lab of Ornithology, Ithaca, NY, USA.	moderate
Oriental Magpie	Pica serica	Pica	Madge, S., D. A. Christie, and G. M. Kirwan (2020). Oriental Magpie (Pica serica), version 1.0. In Birds of the World (S. M. Billerman, B. K. Keeney, P. G. Rodewald, and T. S. Schulenberg, Editors). Cornell Lab of Ornithology, Ithaca, NY, USA. https://doi.org/10.2173/bow.orimag1.01	territorial pairs	no	territorial pairs	Tobias, J. A., Sheard, C., Pigot, A. L., Devenish, A. J., Yang, J., Sayol, F., ... & Schleuning, M. (2022). AVONET: morphological, ecological and geographical data for all birds. Ecology Letters, 25(3), 581-597.		not reported	not reported	generalist	not reported	2	not reported	not reported	not reported	missing data		not reported
Black Magpie	Platysmurus leucopterus	Platysmurus	Kirwan, G. M., J. del Hoyo, D. A. Christie, and N. Collar (2021). Black Magpie (Platysmurus leucopterus), version 2.0. In Birds of the World (G. M. Kirwan and P. N. Maleko, Editors). Cornell Lab of Ornithology, Ithaca, NY, USA. https://doi.org/10.2173/bow.blamag1.02	not reported	not reported	not reported	Tobias, J. A., Sheard, C., Pigot, A. L., Devenish, A. J., Yang, J., Sayol, F., ... & Schleuning, M. (2022). AVONET: morphological, ecological and geographical data for all birds. Ecology Letters, 25(3), 581-597.	AVIBASE-26DBCCE0	180	Dunning	specialist	omnivore	1	1.93	101.28	not reported	missing data		not reported
Xinjiang Ground-Jay	Podoces biddulphi	Podoces	Madge, S. (2020). Xinjiang Ground-Jay (Podoces biddulphi), version 1.0. In Birds of the World (J. del Hoyo, A. Elliott, J. Sargatal, D. A. Christie, and E. de Juana, Editors). Cornell Lab of Ornithology, Ithaca, NY, USA. https://doi.org/10.2173/bow.xigjay1.01	territorial pairs	not reported	territorial pairs	Tobias, J. A., Sheard, C., Pigot, A. L., Devenish, A. J., Yang, J., Sayol, F., ... & Schleuning, M. (2022). AVONET: morphological, ecological and geographical data for all birds. Ecology Letters, 25(3), 581-597.	AVIBASE-D0BB7612	130.5	Updated_literature	specialist	omnivore	1	39.5	83.1	unclassified	low	Ming, M. and Kai, K.H., 2004. Records of Xinjiang Ground-jay Podoces biddulphi in Taklimakan Desert, Xinjiang, China.	not reported
Mongolian Ground-Jay	Podoces hendersoni	Podoces	Madge, S. (2020). Mongolian Ground-Jay (Podoces hendersoni), version 1.0. In Birds of the World (J. del Hoyo, A. Elliott, J. Sargatal, D. A. Christie, and E. de Juana, Editors). Cornell Lab of Ornithology, Ithaca, NY, USA. https://doi.org/10.2173/bow.mogjay1.01	territorial pairs	not reported	territorial pairs	Tobias, J. A., Sheard, C., Pigot, A. L., Devenish, A. J., Yang, J., Sayol, F., ... & Schleuning, M. (2022). AVONET: morphological, ecological and geographical data for all birds. Ecology Letters, 25(3), 581-597.	AVIBASE-AF49B4CF	120.5	Dunning	specialist	omnivore	1	44.51	94.48	specialist	moderate	Londei, T., 2021. Birds as seed dispersers in deserts: suggestions from the ground-jays. Avian Research, 12(1), pp.1-4.	not reported
Turkestan Ground-Jay	Podoces panderi	Podoces	Madge, S. (2020). Turkestan Ground-Jay (Podoces panderi), version 1.0. In Birds of the World (J. del Hoyo, A. Elliott, J. Sargatal, D. A. Christie, and E. de Juana, Editors). Cornell Lab of Ornithology, Ithaca, NY, USA. https://doi.org/10.2173/bow.tugjay1.01	territorial pairs	not reported	territorial pairs	Tobias, J. A., Sheard, C., Pigot, A. L., Devenish, A. J., Yang, J., Sayol, F., ... & Schleuning, M. (2022). AVONET: morphological, ecological and geographical data for all birds. Ecology Letters, 25(3), 581-597.	AVIBASE-3137BF2B	91.1	Dunning	specialist	omnivore	1	41.08	61.23	specialist	moderate	Londei, T., 2021. Birds as seed dispersers in deserts: suggestions from the ground-jays. Avian Research, 12(1), pp.1-4.	not reported
Iranian Ground-Jay	Podoces pleskei	Podoces	Madge, S. (2020). Iranian Ground-Jay (Podoces pleskei), version 1.0. In Birds of the World (J. del Hoyo, A. Elliott, J. Sargatal, D. A. Christie, and E. de Juana, Editors). Cornell Lab of Ornithology, Ithaca, NY, USA. https://doi.org/10.2173/bow.irgjay1.01	territorial pairs	not reported	territorial pairs	Tobias, J. A., Sheard, C., Pigot, A. L., Devenish, A. J., Yang, J., Sayol, F., ... & Schleuning, M. (2022). AVONET: morphological, ecological and geographical data for all birds. Ecology Letters, 25(3), 581-597.	AVIBASE-6F3A7C95	87.5	Dunning	specialist	omnivore	1	32.05	55.97	specialist	moderate	Londei, T., 2021. Birds as seed dispersers in deserts: suggestions from the ground-jays. Avian Research, 12(1), pp.1-4.	not reported
Piapiac	Ptilostomus afer	Ptilostomus	Madge, S. (2020). Piapiac (Ptilostomus afer), version 1.0. In Birds of the World (J. del Hoyo, A. Elliott, J. Sargatal, D. A. Christie, and E. de Juana, Editors). Cornell Lab of Ornithology, Ithaca, NY, USA. https://doi.org/10.2173/bow.piapia1.01	groups	yes	groups	Tobias, J. A., Sheard, C., Pigot, A. L., Devenish, A. J., Yang, J., Sayol, F., ... & Schleuning, M. (2022). AVONET: morphological, ecological and geographical data for all birds. Ecology Letters, 25(3), 581-597.	AVIBASE-4C35510F	128	Dunning	generalist	omnivore	2	10.06	7.85	not reported	missing data		not reported
Yellow-billed Chough	Pyrrhocorax graculus	Pyrrhocorax	Madge, S. (2020). Yellow-billed Chough (Pyrrhocorax graculus), version 1.0. In Birds of the World (J. del Hoyo, A. Elliott, J. Sargatal, D. A. Christie, and E. de Juana, Editors). Cornell Lab of Ornithology, Ithaca, NY, USA. https://doi.org/10.2173/bow.yebcho1.01	territorial pairs	no	territorial pairs	Tobias, J. A., Sheard, C., Pigot, A. L., Devenish, A. J., Yang, J., Sayol, F., ... & Schleuning, M. (2022). AVONET: morphological, ecological and geographical data for all birds. Ecology Letters, 25(3), 581-597.	AVIBASE-45B512E2	211	Dunning	generalist	invertivore	1	38.96	65.01	generalist	low	Goodwin, D. 1986. Crows of the world. 2nd ed. London: British Museum (Natural History)	moderate
Red-billed Chough	Pyrrhocorax pyrrhocorax	Pyrrhocorax	Madge, S. (2020). Red-billed Chough (Pyrrhocorax pyrrhocorax), version 1.0. In Birds of the World (J. del Hoyo, A. Elliott, J. Sargatal, D. A. Christie, and E. de Juana, Editors). Cornell Lab of Ornithology, Ithaca, NY, USA. https://doi.org/10.2173/bow.rebcho1.01	territorial pairs	no	territorial pairs	Tobias, J. A., Sheard, C., Pigot, A. L., Devenish, A. J., Yang, J., Sayol, F., ... & Schleuning, M. (2022). AVONET: morphological, ecological and geographical data for all birds. Ecology Letters, 25(3), 581-597.	AVIBASE-18D2C42A	276.7	Dunning	generalist	invertivore	2	40.2	85.68	generalist	moderate	Survey; Madge, S. (2020). Red-billed Chough (Pyrrhocorax pyrrhocorax), version 1.0. In Birds of the World (J. del Hoyo, A. Elliott, J. Sargatal, D. A. Christie, and E. de Juana, Editors). Cornell Lab of Ornithology, Ithaca, NY, USA.	moderate
Ratchet-tailed Treepie	Temnurus temnurus	Temnurus	Madge, S. (2020). Ratchet-tailed Treepie (Temnurus temnurus), version 1.0. In Birds of the World (J. del Hoyo, A. Elliott, J. Sargatal, D. A. Christie, and E. de Juana, Editors). Cornell Lab of Ornithology, Ithaca, NY, USA. https://doi.org/10.2173/bow.rattre2.01	territorial pairs	not reported	territorial pairs	Tobias, J. A., Sheard, C., Pigot, A. L., Devenish, A. J., Yang, J., Sayol, F., ... & Schleuning, M. (2022). AVONET: morphological, ecological and geographical data for all birds. Ecology Letters, 25(3), 581-597.	AVIBASE-8D4720DA	138	Updated_literature	specialist	invertivore	1	19.1	106.26	not reported	missing data		not reported
Taiwan Blue-Magpie	Urocissa caerulea	Urocissa	Madge, S. (2020). Taiwan Blue-Magpie (Urocissa caerulea), version 1.0. In Birds of the World (J. del Hoyo, A. Elliott, J. Sargatal, D. A. Christie, and E. de Juana, Editors). Cornell Lab of Ornithology, Ithaca, NY, USA. https://doi.org/10.2173/bow.formag1.01	groups	yes	groups	Tobias, J. A., Sheard, C., Pigot, A. L., Devenish, A. J., Yang, J., Sayol, F., ... & Schleuning, M. (2022). AVONET: morphological, ecological and geographical data for all birds. Ecology Letters, 25(3), 581-597.	AVIBASE-5B15BB69	257	Dunning	specialist	omnivore	1	23.8	121.1	generalist	low	Survey; Goodwin, D. 1986. Crows of the world. 2nd ed. London: British Museum (Natural History)	not reported
Red-billed Blue-Magpie	Urocissa erythroryncha	Urocissa	Madge, S. (2020). Red-billed Blue-Magpie (Urocissa erythroryncha), version 1.0. In Birds of the World (J. del Hoyo, A. Elliott, J. Sargatal, D. A. Christie, and E. de Juana, Editors). Cornell Lab of Ornithology, Ithaca, NY, USA. https://doi.org/10.2173/bow.rbbmag.01	groups	not reported	groups	Tobias, J. A., Sheard, C., Pigot, A. L., Devenish, A. J., Yang, J., Sayol, F., ... & Schleuning, M. (2022). AVONET: morphological, ecological and geographical data for all birds. Ecology Letters, 25(3), 581-597.	AVIBASE-76C44D5A	151.5	Dunning	generalist	omnivore	2	26.37	107.36	generalist	low	Survey; Goodwin, D. 1986. Crows of the world. 2nd ed. London: British Museum (Natural History)	moderate
Yellow-billed Blue-Magpie	Urocissa flavirostris	Urocissa	Madge, S. (2020). Yellow-billed Blue-Magpie (Urocissa flavirostris), version 1.0. In Birds of the World (J. del Hoyo, A. Elliott, J. Sargatal, D. A. Christie, and E. de Juana, Editors). Cornell Lab of Ornithology, Ithaca, NY, USA. https://doi.org/10.2173/bow.gobmag1.01	groups	not reported	groups	Tobias, J. A., Sheard, C., Pigot, A. L., Devenish, A. J., Yang, J., Sayol, F., ... & Schleuning, M. (2022). AVONET: morphological, ecological and geographical data for all birds. Ecology Letters, 25(3), 581-597.	AVIBASE-CEBD0625	149.2	Dunning	generalist	omnivore	2	28.24	87.92	not reported	missing data	Goodwin, D. 1986. Crows of the world. 2nd ed. London: British Museum (Natural History)	moderate
Sri Lanka Blue-Magpie	Urocissa ornata	Urocissa	Madge, S. (2020). Sri Lanka Blue-Magpie (Urocissa ornata), version 1.0. In Birds of the World (J. del Hoyo, A. Elliott, J. Sargatal, D. A. Christie, and E. de Juana, Editors). Cornell Lab of Ornithology, Ithaca, NY, USA. https://doi.org/10.2173/bow.ceymag1.01	territorial pairs	not reported	territorial pairs	Tobias, J. A., Sheard, C., Pigot, A. L., Devenish, A. J., Yang, J., Sayol, F., ... & Schleuning, M. (2022). AVONET: morphological, ecological and geographical data for all birds. Ecology Letters, 25(3), 581-597.	AVIBASE-326EA4E0	196	Dunning	generalist	omnivore	1	6.95	80.45	not reported	missing data		not reported
White-winged Magpie	Urocissa whiteheadi	Urocissa	Kirwan, G. M., S. Madge, and D. A. Christie (2022). White-winged Magpie (Urocissa whiteheadi), version 2.0. In Birds of the World (B. K. Keeney, Editor). Cornell Lab of Ornithology, Ithaca, NY, USA. https://doi.org/10.2173/bow.whwmag1.02	not reported	not reported	not reported	Tobias, J. A., Sheard, C., Pigot, A. L., Devenish, A. J., Yang, J., Sayol, F., ... & Schleuning, M. (2022). AVONET: morphological, ecological and geographical data for all birds. Ecology Letters, 25(3), 581-597.	AVIBASE-F24832F2	200	Updated_literature	specialist	omnivore	1	19.2	109.74	not reported	missing data		not reported
Stresemann's Bush-Crow	Zavattariornis stresemanni	Zavattariornis	Madge, S. and E. de Juana (2020). Stresemann's Bush-Crow (Zavattariornis stresemanni), version 1.0. In Birds of the World (J. del Hoyo, A. Elliott, J. Sargatal, D. A. Christie, and E. de Juana, Editors). Cornell Lab of Ornithology, Ithaca, NY, USA. https://doi.org/10.2173/bow.stbcro1.01	groups	yes	groups	Tobias, J. A., Sheard, C., Pigot, A. L., Devenish, A. J., Yang, J., Sayol, F., ... & Schleuning, M. (2022). AVONET: morphological, ecological and geographical data for all birds. Ecology Letters, 25(3), 581-597.	AVIBASE-D083CE58	130	Updated_literature	generalist	invertivore	1	4.39	38.31	not reported	missing data		not reported
